# Supplementary material for: Only a Single Taxonomically Restricted Gene Family in the Drosophila melanogaster Subgroup Can Be Identified with High Confidence
Source: Genome Biol Evol. 2020 Jun 26;12(8):1355–66. doi: 10.1093/gbe/evaa127 (PMC8059200; doi:10.1093/gbe/evaa127)
Supplement: evaa127_Supplementary_Data [file evaa127_supplementary_data.zip]

Archive with 2 entries (2 files):
- bibliography.bib
- supplementary_material.pdf
