# Supplementary material for: Only a Single Taxonomically Restricted Gene Family in the Drosophila melanogaster Subgroup Can Be Identified with High Confidence
Source: Genome Biol Evol. 2020 Jun 26;12(8):1355–66. doi: 10.1093/gbe/evaa127 (PMC8059200; doi:10.1093/gbe/evaa127)
Supplement: evaa127_Supplementary_Data [file evaa127_supplementary_data.zip › bibliography.bib]

@article{doi:10.1038/nmeth.1315,
  doi = {10.1038/nmeth.1315},
  url = {https://doi.org/10.1038/nmeth.1315},
  year = {2009},
  month = apr,
  publisher = {Springer Science and Business Media {LLC}},
  volume = {6},
  number = {5},
  pages = {377--382},
  author = {Fuchou Tang and Catalin Barbacioru and Yangzhou Wang and Ellen Nordman and Clarence Lee and Nanlan Xu and Xiaohui Wang and John Bodeau and Brian B Tuch and Asim Siddiqui and Kaiqin Lao and M Azim Surani},
  title = {{mRNA}-Seq whole-transcriptome analysis of a single cell},
  journal = {Nature Methods}
}

@article{doi:10.1038/nature20802,
  doi = {10.1038/nature20802},
  url = {https://doi.org/10.1038/nature20802},
  year = {2016},
  month = dec,
  publisher = {Springer Science and Business Media {LLC}},
  volume = {541},
  number = {7637},
  pages = {402--406},
  author = {Enrico Cannav{\`{o}} and Nils Koelling and Dermot Harnett and David Garfield and Francesco P. Casale and Lucia Ciglar and Hilary E. Gustafson and Rebecca R. Viales and Raquel Marco-Ferreres and Jacob F. Degner and Bingqing Zhao and Oliver Stegle and Ewan Birney and Eileen E. M. Furlong},
  title = {Genetic variants regulating expression levels and isoform diversity during embryogenesis},
  journal = {Nature}
}

@article{doi:10.1371/journal.pcbi.1005375,
  doi = {10.1371/journal.pcbi.1005375},
  url = {https://doi.org/10.1371/journal.pcbi.1005375},
  year = {2017},
  month = mar,
  publisher = {Public Library of Science ({PLoS})},
  volume = {13},
  number = {3},
  pages = {e1005375},
  author = {Walter Basile and Oxana Sachenkova and Sara Light and Arne Elofsson},
  editor = {Roland L. Dunbrack},
  title = {High {GC} content causes orphan proteins to be intrinsically disordered},
  journal = {{PLOS} Computational Biology}
}

@article{doi:10.1038/srep11571,
  doi = {10.1038/srep11571},
  url = {https://doi.org/10.1038/srep11571},
  year = {2015},
  month = jun,
  publisher = {Springer Science and Business Media {LLC}},
  volume = {5},
  number = {1},
  author = {Guillaume Morel and Lieven Sterck and Dominique Swennen and Marina Marcet-Houben and Djamila Onesime and Anthony Levasseur and No{\'{e}}mie Jacques and Sandrine Mallet and Arnaux Couloux and Karine Labadie and Joëlle Amselem and Jean-Marie Beckerich and Bernard Henrissat and Yves Van de Peer and Patrick Wincker and Jean-Luc Souciet and Toni Gabald{\'{o}}n and Colin R. Tinsley and Serge Casaregola},
  title = {Differential gene retention as an evolutionary mechanism to generate biodiversity and adaptation in yeasts},
  journal = {Scientific Reports}
}

@article{doi:10.1534/genetics.116.196956,
  doi = {10.1534/genetics.116.196956},
  url = {https://doi.org/10.1534/genetics.116.196956},
  year = {2017},
  month = mar,
  publisher = {Genetics Society of America},
  volume = {205},
  number = {4},
  pages = {1353--1364},
  author = {Petter Portin and Adam Wilkins},
  title = {The Evolving Definition of the Term {\textquotedblleft}Gene{\textquotedblright}},
  journal = {Genetics}
}

@article{doi:10.1186/s12859-019-3023-y,
  doi = {10.1186/s12859-019-3023-y},
  url = {https://doi.org/10.1186/s12859-019-3023-y},
  year = {2019},
  month = aug,
  publisher = {Springer Science and Business Media {LLC}},
  volume = {20},
  number = {1},
  pages = {440},
  author = {Zebulun Arendsee and Jing Li and Urminder Singh and Priyanka Bhandary and Arun Seetharam and Eve Syrkin Wurtele},
  title = {fagin: synteny-based phylostratigraphy and finer classification of young genes},
  journal = {{BMC} Bioinformatics}
}


@article{doi:10.1371/journal.pgen.1008314,
  doi = {10.1371/journal.pgen.1008314},
  url = {https://doi.org/10.1371/journal.pgen.1008314},
  year = {2019},
  month = sep,
  publisher = {Public Library of Science ({PLoS})},
  volume = {15},
  number = {9},
  pages = {e1008314},
  author = {Nicholas B. Stewart and Rebekah L. Rogers},
  editor = {Harmit S. Malik},
  title = {Chromosomal rearrangements as a source of new gene formation in Drosophila yakuba},
  journal = {{PLOS} Genetics}
}

@article{doi:10.1038/nature06341,
  doi = {10.1038/nature06341},
  url = {https://doi.org/10.1038/nature06341},
  year = {2007},
  month = nov,
  publisher = {Springer Science and Business Media {LLC}},
  volume = {450},
  number = {7167},
  pages = {203--218},
  author = {{Drosophila 12 Genomes Consortium}},
  title = {Evolution of genes and genomes on the Drosophila phylogeny},
  journal = {Nature}
}

@article{doi:10.1186/gb-2003-5-1-r3,
  doi = {10.1186/gb-2003-5-1-r3},
  url = {https://doi.org/10.1186/gb-2003-5-1-r3},
  year = {2003},
  publisher = {Springer Science and Business Media {LLC}},
  volume = {5},
  number = {1},
  pages = {R3},
  author = {M Hild and B Beckmann and SA Haas and B Koch and V Solovyev and C Busold and K Fellenberg and M Boutros and M Vingron and F Sauer and JD Hoheisel and R Paro},
  title = {An integrated gene annotation and transcriptional profiling approach towards the full gene content of the Drosophila genome},
  journal = {Genome Biology}
}

@article{doi:10.1101/735175,
  doi = {10.1101/735175},
  url = {https://doi.org/10.1101/735175},
  year = {2019},
  month = aug,
  pages = {735175},
  publisher = {Cold Spring Harbor Laboratory},
  author = {Nikolaos Vakirlis and Anne-Ruxandra Carvunis and Aoife McLysaght},
  title = {Synteny-based analyses indicate that sequence divergence is not the main source of orphan genes},
  journal = {bioRxiv}
}

@article{doi:10.1038/s41559-018-0585-4,
  doi = {10.1038/s41559-018-0585-4},
  url = {https://doi.org/10.1038/s41559-018-0585-4},
  year = {2018},
  month = jun,
  publisher = {Springer Science and Business Media {LLC}},
  volume = {2},
  number = {7},
  pages = {1046--1047},
  author = {Michael Knopp and Dan I. Andersson},
  title = {No beneficial fitness effects of random peptides},
  journal = {Nature Ecology {\&} Evolution}
}

@article{doi:10.1016/j.cub.2017.05.056,
  doi = {10.1016/j.cub.2017.05.056},
  url = {https://doi.org/10.1016/j.cub.2017.05.056},
  year = {2017},
  month = jul,
  publisher = {Elsevier {BV}},
  volume = {27},
  number = {13},
  pages = {R661--R663},
  author = {Caroline M. Weisman and Sean R. Eddy},
  title = {Gene Evolution: Getting Something from Nothing},
  journal = {Current Biology}
}

@article{arXiv:1904.03445,
  author    = {Lukasz Struski and
               Jacek Tabor and
               Igor T. Podolak and
               Aleksandra Nowak},
  title     = {Interpolation in generative models},
  journal   = {arXiv},
  volume    = {abs/1904.03445},
  year      = {2019},
  url       = {http://arxiv.org/abs/1904.03445},
  archivePrefix = {arXiv},
  eprint    = {1904.03445},
  timestamp = {Wed, 24 Apr 2019 12:21:25 +0200},
  biburl    = {https://dblp.org/rec/bib/journals/corr/abs-1904-03445},
  bibsource = {dblp computer science bibliography, https://dblp.org}
}

@InProceedings{parametric-tsne,
  title =    {Learning a Parametric Embedding by Preserving Local Structure},
  author =   {Laurens van der Maaten},
  booktitle =    {Proceedings of the Twelth International Conference on Artificial Intelligence and Statistics},
  pages =    {384--391},
  year =   {2009},
  editor =   {David van Dyk and Max Welling},
  volume =   {5},
  series =   {Proceedings of Machine Learning Research},
  address =    {Hilton Clearwater Beach Resort, Clearwater Beach, Florida USA},
  month =    {16--18 Apr},
  publisher =    {PMLR},
  pdf =    {http://proceedings.mlr.press/v5/maaten09a/maaten09a.pdf},
  url =    {http://proceedings.mlr.press/v5/maaten09a.html}
}

@article{Lin2019,
  doi = {10.1073/pnas.1820006116},
  url = {https://doi.org/10.1073/pnas.1820006116},
  year = {2019},
  month = apr,
  publisher = {Proceedings of the National Academy of Sciences},
  pages = {201820006},
  author = {Yingxin Lin and Shila Ghazanfar and Kevin Y. X. Wang and Johann A. Gagnon-Bartsch and Kitty K. Lo and Xianbin Su and Ze-Guang Han and John T. Ormerod and Terence P. Speed and Pengyi Yang and Jean Yee Hwa Yang},
  title = {{scMerge} leverages factor analysis,  stable expression,  and pseudoreplication to merge multiple single-cell {RNA}-seq datasets},
  journal = {Proceedings of the National Academy of Sciences}
}

@article{arXiv:1206.5538,
  author    = {Yoshua Bengio and
               Aaron C. Courville and
               Pascal Vincent},
  title     = {Unsupervised Feature Learning and Deep Learning: {A} Review and New
               Perspectives},
  journal   = {arXiv},
  volume    = {abs/1206.5538},
  year      = {2012},
  url       = {http://arxiv.org/abs/1206.5538},
  archivePrefix = {arXiv},
  eprint    = {1206.5538},
  timestamp = {Mon, 13 Aug 2018 16:47:42 +0200},
  biburl    = {https://dblp.org/rec/bib/journals/corr/abs-1206-5538},
  bibsource = {dblp computer science bibliography, https://dblp.org}
}

@article{arXiv:1901.06654,
  author    = {Uddeshya Upadhyay and
               Arjun Jain},
  title     = {Removal of Batch Effects using Generative Adversarial Networks},
  journal   = {arXiv},
  volume    = {abs/1901.06654},
  year      = {2019},
  url       = {http://arxiv.org/abs/1901.06654},
  archivePrefix = {arXiv},
  eprint    = {1901.06654},
  timestamp = {Fri, 01 Feb 2019 13:39:59 +0100},
  biburl    = {https://dblp.org/rec/bib/journals/corr/abs-1901-06654},
  bibsource = {dblp computer science bibliography, https://dblp.org}
}

@article{arXiv:1905.05335,
  author    = {Da Tang and
               Dawen Liang and
               Tony Jebara and
               Nicholas Ruozzi},
  title     = {Correlated Variational Auto-Encoders},
  journal   = {arXiv},
  volume    = {abs/1905.05335},
  year      = {2019},
  url       = {http://arxiv.org/abs/1905.05335},
  archivePrefix = {arXiv},
  eprint    = {1905.05335},
  timestamp = {Tue, 28 May 2019 12:48:08 +0200},
  biburl    = {https://dblp.org/rec/bib/journals/corr/abs-1905-05335},
  bibsource = {dblp computer science bibliography, https://dblp.org}
}

@article{arXiv:1901.11152,
  author    = {Ya Ju Fan and
               Jonathan E. Allen and
               Sam Ade Jacobs and
               Brian C. Van Essen},
  title     = {Distinguishing between Normal and Cancer Cells Using Autoencoder Node
               Saliency},
  journal   = {arXiv},
  volume    = {abs/1901.11152},
  year      = {2019},
  url       = {http://arxiv.org/abs/1901.11152},
  archivePrefix = {arXiv},
  eprint    = {1901.11152},
  timestamp = {Mon, 04 Feb 2019 08:11:03 +0100},
  biburl    = {https://dblp.org/rec/bib/journals/corr/abs-1901-11152},
  bibsource = {dblp computer science bibliography, https://dblp.org}
}

@article{arXiv:1907.00533,
  author    = {Maria{-}Florina Balcan and
               Travis Dick and
               Manuel Lang},
  title     = {Learning to Link},
  journal   = {arXiv},
  volume    = {abs/1907.00533},
  year      = {2019},
  url       = {http://arxiv.org/abs/1907.00533},
  archivePrefix = {arXiv},
  eprint    = {1907.00533},
  timestamp = {Mon, 08 Jul 2019 14:12:33 +0200},
  biburl    = {https://dblp.org/rec/bib/journals/corr/abs-1907-00533},
  bibsource = {dblp computer science bibliography, https://dblp.org}
}

@article{arXiv:1903.05789,
  author    = {Bin Dai and
               David P. Wipf},
  title     = {Diagnosing and Enhancing {VAE} Models},
  journal   = {arXiv},
  volume    = {abs/1903.05789},
  year      = {2019},
  url       = {http://arxiv.org/abs/1903.05789},
  archivePrefix = {arXiv},
  eprint    = {1903.05789},
  timestamp = {Sun, 31 Mar 2019 19:01:24 +0200},
  biburl    = {https://dblp.org/rec/bib/journals/corr/abs-1903-05789},
  bibsource = {dblp computer science bibliography, https://dblp.org}
}

@article{arXiv:1905.04982,
  title={Learning Hierarchical Priors in VAEs},
  author={Alexej Klushyn and Nutan Chen and Richard Kurle and Botond Cseke and Patrick van der Smagt},
  journal={arXiv},
  year={2019},
  volume={abs/1905.04982}
}

@inproceedings{arXiv:1901.10005,
  title={Unveiling new disease, pathway, and gene associations via multi-scale neural networks},
  author={Thomas Gaudelet and Noel Malod-Dognin and Jon S{\'a}nchez-Valle and Vera Pancaldi and Alfonso Valencia and Natasa Przulj},
  journal={arXiv},
  year={2019}
}

@article{arXiv:1905.10485,
  author    = {Zhisheng Xiao and
               Qing Yan and
               Yi{-}an Chen and
               Yali Amit},
  title     = {Generative Latent Flow: {A} Framework for Non-adversarial Image Generation},
  journal   = {arXiv},
  volume    = {abs/1905.10485},
  year      = {2019},
  url       = {http://arxiv.org/abs/1905.10485},
  archivePrefix = {arXiv},
  eprint    = {1905.10485},
  timestamp = {Mon, 03 Jun 2019 14:03:24 +0200},
  biburl    = {https://dblp.org/rec/bib/journals/corr/abs-1905-10485},
  bibsource = {dblp computer science bibliography, https://dblp.org}
}

@article{arXiv:1812.08985,
  author    = {Yedid Hoshen and
               Jitendra Malik},
  title     = {Non-Adversarial Image Synthesis with Generative Latent Nearest Neighbors},
  journal   = {arXiv},
  volume    = {abs/1812.08985},
  year      = {2018},
  url       = {http://arxiv.org/abs/1812.08985},
  archivePrefix = {arXiv},
  eprint    = {1812.08985},
  timestamp = {Wed, 02 Jan 2019 14:40:18 +0100},
  biburl    = {https://dblp.org/rec/bib/journals/corr/abs-1812-08985},
  bibsource = {dblp computer science bibliography, https://dblp.org}
}

@article{arXiv:1701.07875,
  title={Wasserstein GAN},
  author={Mart{\'i}n Arjovsky and Soumith Chintala and L{\'e}on Bottou},
  journal={arXiv},
  year={2017},
  volume={abs/1701.07875}
}

@article{arXiv:1902.00985,
  title={Adversarial Networks and Autoencoders: The Primal-Dual Relationship and Generalization Bounds},
  author={Hisham Husain and Richard Nock and Robert C. Williamson},
  journal={arXiv},
  year={2019},
  volume={abs/1902.00985}
}

@article{arXiv:1711.01558,
  title={Wasserstein Auto-Encoders},
  author={Ilya O. Tolstikhin and Olivier Bousquet and Sylvain Gelly and Bernhard Sch{\"o}lkopf},
  journal={arXiv},
  year={2017},
  volume={abs/1711.01558}
}

@article{arXiv:1904.08994,
  author    = {Lilian Weng},
  title     = {From {GAN} to {WGAN}},
  journal   = {arXiv},
  volume    = {abs/1904.08994},
  year      = {2019},
  url       = {http://arxiv.org/abs/1904.08994},
  archivePrefix = {arXiv},
  eprint    = {1904.08994},
  timestamp = {Fri, 26 Apr 2019 13:18:53 +0200},
  biburl    = {https://dblp.org/rec/bib/journals/corr/abs-1904-08994},
  bibsource = {dblp computer science bibliography, https://dblp.org}
}

@article{arXiv:1902.04664,
  title={Learning Generative Models of Structured Signals from Their Superposition Using GANs with Application to Denoising and Demixing},
  author={Mohammadreza Soltani and Swayambhoo Jain and Abhinav V. Sambasivan},
  journal={arXiv},
  year={2019},
  volume={abs/1902.04664}
}

@misc{arXiv:1312.6114,
  author = {Kingma, Diederik P and Welling, Max},
  biburl = {https://www.bibsonomy.org/bibtex/2d5418945b5a08cf2ad018a9d593364ed/gonzalob90},
  description = {[1312.6114] Auto-Encoding Variational Bayes},
  interhash = {85731e0fbdb10b8543ea9f55301b37a5},
  intrahash = {d5418945b5a08cf2ad018a9d593364ed},
  keywords = {VAE},
  note = {cite arxiv:1312.6114},
  timestamp = {2018-09-01T00:57:30.000+0200},
  title = {Auto-Encoding Variational Bayes},
  url = {http://arxiv.org/abs/1312.6114},
  journal={arXiv},
  year = 2013
}

@article{arXiv:1406.2661,
      author         = "Goodfellow, Ian J. and Pouget-Abadie, Jean and Mirza,
                        Mehdi and Xu, Bing and Warde-Farley, David and Ozair,
                        Sherjil and Courville, Aaron and Bengio, Yoshua",
      title          = "{Generative Adversarial Networks}",
      year           = "2014",
      journal={arXiv},
      eprint         = "1406.2661",
      archivePrefix  = "arXiv",
      primaryClass   = "stat.ML"
}

@article{arXiv:1904.10446,
  author    = {Jason Chou and
               Gautam Hathi},
  title     = {Generated Loss, Augmented Training, and Multiscale {VAE}},
  journal   = {arXiv},
  volume    = {abs/1904.10446},
  year      = {2019},
  url       = {http://arxiv.org/abs/1904.10446},
  archivePrefix = {arXiv},
  eprint    = {1904.10446},
  timestamp = {Fri, 26 Apr 2019 13:18:53 +0200},
  biburl    = {https://dblp.org/rec/bib/journals/corr/abs-1904-10446},
  bibsource = {dblp computer science bibliography, https://dblp.org}
}

@article{arXiv:1404.5997,
  author    = {Alex Krizhevsky},
  title     = {One weird trick for parallelizing convolutional neural networks},
  journal   = {arXiv},
  volume    = {abs/1404.5997},
  year      = {2014},
  url       = {http://arxiv.org/abs/1404.5997},
  archivePrefix = {arXiv},
  eprint    = {1404.5997},
  timestamp = {Mon, 13 Aug 2018 16:48:41 +0200},
  biburl    = {https://dblp.org/rec/bib/journals/corr/Krizhevsky14},
  bibsource = {dblp computer science bibliography, https://dblp.org}
}

@article{arXiv:1502.01852,
  author    = {Kaiming He and
               Xiangyu Zhang and
               Shaoqing Ren and
               Jian Sun},
  title     = {Delving Deep into Rectifiers: Surpassing Human-Level Performance on
               ImageNet Classification},
  journal   = {arXiv},
  volume    = {abs/1502.01852},
  year      = {2015},
  url       = {http://arxiv.org/abs/1502.01852},
  archivePrefix = {arXiv},
  eprint    = {1502.01852},
  timestamp = {Wed, 17 Apr 2019 17:23:45 +0200},
  biburl    = {https://dblp.org/rec/bib/journals/corr/HeZR015},
  bibsource = {dblp computer science bibliography, https://dblp.org}
}

@article{arXiv:1905.03151,
  author    = {Giles Hooker and
               Lucas Mentch},
  title     = {Please Stop Permuting Features: An Explanation and Alternatives},
  journal   = {arXiv},
  volume    = {abs/1905.03151},
  year      = {2019},
  url       = {http://arxiv.org/abs/1905.03151},
  archivePrefix = {arXiv},
  eprint    = {1905.03151},
  timestamp = {Wed, 29 May 2019 11:27:50 +0200},
  biburl    = {https://dblp.org/rec/bib/journals/corr/abs-1905-03151},
  bibsource = {dblp computer science bibliography, https://dblp.org}
}

@article{arXiv:1905.06600,
  author    = {Shao{-}Lun Huang and
               Xiangxiang Xu and
               Lizhong Zheng and
               Gregory W. Wornell},
  title     = {An Information Theoretic Interpretation to Deep Neural Networks},
  journal   = {arXiv},
  volume    = {abs/1905.06600},
  year      = {2019},
  url       = {http://arxiv.org/abs/1905.06600},
  archivePrefix = {arXiv},
  eprint    = {1905.06600},
  timestamp = {Tue, 28 May 2019 12:48:08 +0200},
  biburl    = {https://dblp.org/rec/bib/journals/corr/abs-1905-06600},
  bibsource = {dblp computer science bibliography, https://dblp.org}
}

@article{arXiv:1901.09035,
  author    = {Yinpeng Dong and
               Fan Bao and
               Hang Su and
               Jun Zhu},
  title     = {Towards Interpretable Deep Neural Networks by Leveraging Adversarial
               Examples},
  journal   = {arXiv},
  volume    = {abs/1901.09035},
  year      = {2019},
  url       = {http://arxiv.org/abs/1901.09035},
  archivePrefix = {arXiv},
  eprint    = {1901.09035},
  timestamp = {Thu, 19 Sep 2019 14:00:19 +0200},
  biburl    = {https://dblp.org/rec/bib/journals/corr/abs-1901-09035},
  bibsource = {dblp computer science bibliography, https://dblp.org}
}

@article{arXiv:1802.07714,
  author    = {Elias Chaibub Neto},
  title     = {Detecting Learning vs Memorization in Deep Neural Networks using Shared
               Structure Validation Sets},
  journal   = {arXiv},
  volume    = {abs/1802.07714},
  year      = {2018},
  url       = {http://arxiv.org/abs/1802.07714},
  archivePrefix = {arXiv},
  eprint    = {1802.07714},
  timestamp = {Mon, 13 Aug 2018 16:46:57 +0200},
  biburl    = {https://dblp.org/rec/bib/journals/corr/abs-1802-07714},
  bibsource = {dblp computer science bibliography, https://dblp.org}
}

@inproceedings{arXiv:1706.05394,
 author = {Arpit, Devansh and Jastrzebski, Stanis\law and Ballas, Nicolas and Krueger, David and Bengio, Emmanuel and Kanwal, Maxinder S. and Maharaj, Tegan and Fischer, Asja and Courville, Aaron and Bengio, Yoshua and Lacoste-Julien, Simon},
 title = {A Closer Look at Memorization in Deep Networks},
 booktitle = {Proceedings of the 34th International Conference on Machine Learning - Volume 70},
 series = {ICML'17},
 year = {2017},
 location = {Sydney, NSW, Australia},
 pages = {233--242},
 numpages = {10},
 url = {http://dl.acm.org/citation.cfm?id=3305381.3305406},
 acmid = {3305406},
 publisher = {JMLR.org},
} 

@article{arXiv:1907.00118,
  author    = {Colin Targonski and
               Benjamin T. Shealy and
               Melissa C. Smith and
               Frank Alex Feltus},
  title     = {Cellular State Transformations using Generative Adversarial Networks},
  journal   = {arXiv},
  volume    = {abs/1907.00118},
  year      = {2019},
  url       = {http://arxiv.org/abs/1907.00118},
  archivePrefix = {arXiv},
  eprint    = {1907.00118},
  timestamp = {Mon, 08 Jul 2019 14:12:33 +0200},
  biburl    = {https://dblp.org/rec/bib/journals/corr/abs-1907-00118},
  bibsource = {dblp computer science bibliography, https://dblp.org}
}

@article{arXiv:1806.06975,
  author    = {Francis Dutil and
               Joseph Paul Cohen and
               Martin Weiss and
               Georgy Derevyanko and
               Yoshua Bengio},
  title     = {Towards Gene Expression Convolutions using Gene Interaction Graphs},
  journal   = {arXiv},
  volume    = {abs/1806.06975},
  year      = {2018},
  url       = {http://arxiv.org/abs/1806.06975},
  archivePrefix = {arXiv},
  eprint    = {1806.06975},
  timestamp = {Mon, 13 Aug 2018 16:47:20 +0200},
  biburl    = {https://dblp.org/rec/bib/journals/corr/abs-1806-06975},
  bibsource = {dblp computer science bibliography, https://dblp.org}
}

@article{arXiv:1907.00025,
  author    = {Alessandro Muscoloni and
               Carlo Vittorio Cannistraci},
  title     = {Angular separability of data clusters or network communities in geometrical
               space and its relevance to hyperbolic embedding},
  journal   = {arXiv},
  volume    = {abs/1907.00025},
  year      = {2019},
  url       = {http://arxiv.org/abs/1907.00025},
  archivePrefix = {arXiv},
  eprint    = {1907.00025},
  timestamp = {Mon, 08 Jul 2019 14:12:33 +0200},
  biburl    = {https://dblp.org/rec/bib/journals/corr/abs-1907-00025},
  bibsource = {dblp computer science bibliography, https://dblp.org}
}

@article{arXiv:1905.02269,
  author    = {Romain Lopez and
               Achille Nazaret and
               Maxime Langevin and
               Jules Samaran and
               Jeffrey Regier and
               Michael I. Jordan and
               Nir Yosef},
  title     = {A joint model of unpaired data from scRNA-seq and spatial transcriptomics
               for imputing missing gene expression measurements},
  journal   = {arXiv},
  volume    = {abs/1905.02269},
  year      = {2019},
  url       = {http://arxiv.org/abs/1905.02269},
  archivePrefix = {arXiv},
  eprint    = {1905.02269},
  timestamp = {Mon, 27 May 2019 13:15:00 +0200},
  biburl    = {https://dblp.org/rec/bib/journals/corr/abs-1905-02269},
  bibsource = {dblp computer science bibliography, https://dblp.org}
}

@article{arXiv:1902.01568,
  author    = {Minyoung Kim and
               Yuting Wang and
               Pritish Sahu and
               Vladimir Pavlovic},
  title     = {Relevance Factor {VAE:} Learning and Identifying Disentangled Factors},
  journal   = {arXiv},
  volume    = {abs/1902.01568},
  year      = {2019},
  url       = {http://arxiv.org/abs/1902.01568},
  archivePrefix = {arXiv},
  eprint    = {1902.01568},
  timestamp = {Tue, 21 May 2019 18:03:36 +0200},
  biburl    = {https://dblp.org/rec/bib/journals/corr/abs-1902-01568},
  bibsource = {dblp computer science bibliography, https://dblp.org}
}

@article{arXiv:1901.09491,
  author    = {Stanislav Fort and
               Pawel Krzysztof Nowak and
               Srini Narayanan},
  title     = {Stiffness: {A} New Perspective on Generalization in Neural Networks},
  journal   = {arXiv},
  volume    = {abs/1901.09491},
  year      = {2019},
  url       = {http://arxiv.org/abs/1901.09491},
  archivePrefix = {arXiv},
  eprint    = {1901.09491},
  timestamp = {Sat, 02 Feb 2019 16:56:00 +0100},
  biburl    = {https://dblp.org/rec/bib/journals/corr/abs-1901-09491},
  bibsource = {dblp computer science bibliography, https://dblp.org}
}

@inproceedings{PMID:29928470,
 author = {Prabhakaran, Sandhya and Azizi, Elham and Carr, Ambrose and Pe'er, Dana},
 title = {Dirichlet Process Mixture Model for Correcting Technical Variation in Single-cell Gene Expression Data},
 booktitle = {Proceedings of the 33rd International Conference on International Conference on Machine Learning - Volume 48},
 series = {ICML'16},
 year = {2016},
 location = {New York, NY, USA},
 pages = {1070--1079},
 numpages = {10},
 url = {http://dl.acm.org/citation.cfm?id=3045390.3045504},
 acmid = {3045504},
 publisher = {JMLR.org},
} 

@article{layer_stacking,
 author = {Larochelle, Hugo and Bengio, Yoshua and Louradour, J{\'e}r\^{o}me and Lamblin, Pascal},
 title = {Exploring Strategies for Training Deep Neural Networks},
 journal = {J. Mach. Learn. Res.},
 volume = {10},
 month = jun,
 year = {2009},
 issn = {1532-4435},
 pages = {1--40},
 numpages = {40},
 url = {http://dl.acm.org/citation.cfm?id=1577069.1577070},
 acmid = {1577070},
 publisher = {JMLR.org},
} 

@inproceedings{doi:10.1145/1390156.1390294,
 author = {Vincent, Pascal and Larochelle, Hugo and Bengio, Yoshua and Manzagol, Pierre-Antoine},
 title = {Extracting and Composing Robust Features with Denoising Autoencoders},
 booktitle = {Proceedings of the 25th International Conference on Machine Learning},
 series = {ICML '08},
 year = {2008},
 isbn = {978-1-60558-205-4},
 location = {Helsinki, Finland},
 pages = {1096--1103},
 numpages = {8},
 url = {http://doi.acm.org/10.1145/1390156.1390294},
 doi = {10.1145/1390156.1390294},
 acmid = {1390294},
 publisher = {ACM},
 address = {New York, NY, USA},
} 

@article{tSNE,
  author = {van der Maaten, Laurens and Hinton, Geoffrey},
  biburl = {https://www.bibsonomy.org/bibtex/28b9aebb404ad4a4c6a436ea413550b30/lopusz_kdd},
  journal = {Journal of Machine Learning Research},
  pages = {2579--2605},
  title = {Visualizing Data using {t-SNE} },
  url = {http://www.jmlr.org/papers/v9/vandermaaten08a.html},
  volume = {9},
  year = {2008}
}

@Article{doi:10.1023/A:1010933404324,
author="Breiman, Leo",
title="Random Forests",
journal="Machine Learning",
year="2001",
month="Oct",
day="01",
volume="45",
number="1",
pages="5--32",
abstract="Random forests are a combination of tree predictors such that each tree depends on the values of a random vector sampled independently and with the same distribution for all trees in the forest. The generalization error for forests converges a.s. to a limit as the number of trees in the forest becomes large. The generalization error of a forest of tree classifiers depends on the strength of the individual trees in the forest and the correlation between them. Using a random selection of features to split each node yields error rates that compare favorably to Adaboost (Y. Freund {\&} R. Schapire, Machine Learning: Proceedings of the Thirteenth International conference, ***, 148--156), but are more robust with respect to noise. Internal estimates monitor error, strength, and correlation and these are used to show the response to increasing the number of features used in the splitting. Internal estimates are also used to measure variable importance. These ideas are also applicable to regression.",
issn="1573-0565",
doi="10.1023/A:1010933404324",
url="https://doi.org/10.1023/A:1010933404324"
}

@article{compositional_data_1982,
 ISSN = {00359246},
 URL = {http://www.jstor.org/stable/2345821},
 abstract = {The simplex plays an important role as sample space in many practical situations where compositional data, in the form of proportions of some whole, require interpretation. It is argued that the statistical analysis of such data has proved difficult because of a lack both of concepts of independence and of rich enough parametric classes of distributions in the simplex. A variety of independence hypotheses are introduced and interrelated, and new classes of transformed-normal distributions in the simplex are provided as models within which the independence hypotheses can be tested through standard theory of parametric hypothesis testing. The new concepts and statistical methodology are illustrated by a number of applications.},
 author = {J. Aitchison},
 journal = {Journal of the Royal Statistical Society. Series B (Methodological)},
 number = {2},
 pages = {139--177},
 publisher = {[Royal Statistical Society, Wiley]},
 title = {The Statistical Analysis of Compositional Data},
 volume = {44},
 year = {1982}
}

@ARTICLE{arXiv:1901.06033,
       author = {{Mathieu}, Emile and {Le Lan}, Charline and {Maddison}, Chris J. and
         {Tomioka}, Ryota and {Whye Teh}, Yee},
        title = "{Hierarchical Representations with Poincar\textbackslash'e Variational Auto-Encoders}",
      journal = {arXiv},
     keywords = {Statistics - Machine Learning, Computer Science - Machine Learning},
         year = "2019",
        month = "Jan",
          eid = {arXiv:1901.06033},
        pages = {arXiv:1901.06033},
archivePrefix = {arXiv},
       eprint = {1901.06033},
 primaryClass = {stat.ML},
       adsurl = {https://ui.adsabs.harvard.edu/abs/2019arXiv190106033M},
      adsnote = {Provided by the SAO/NASA Astrophysics Data System}
}

@ARTICLE{numpy,
author={S. {van der Walt} and S. C. {Colbert} and G. {Varoquaux}},
journal={Computing in Science Engineering},
title={The NumPy Array: A Structure for Efficient Numerical Computation},
year={2011},
volume={13},
number={2},
pages={22-30},
keywords={data structures;high level languages;mathematics computing;numerical analysis;numerical computation;numpy array;numerical data;high level language;Python programming language;Arrays;Numerical analysis;Performance evaluation;Computational efficiency;Finite element methods;Vector quantization;Resource management;Python;NumPy;scientific programming;numerical computations;programming libraries},
doi={10.1109/MCSE.2011.37},
ISSN={1521-9615},
month={March}
}

@InProceedings{pandas,
  author    = { Wes McKinney },
  title     = { Data Structures for Statistical Computing in Python },
  booktitle = { Proceedings of the 9th Python in Science Conference },
  pages     = { 51 - 56 },
  year      = { 2010 },
  editor    = { St\'efan van der Walt and Jarrod Millman }
}

@inproceedings{pytorch,
  title={Automatic Differentiation in {PyTorch}},
  author={Paszke, Adam and Gross, Sam and Chintala, Soumith and Chanan, Gregory and Yang, Edward and DeVito, Zachary and Lin, Zeming and Desmaison, Alban and Antiga, Luca and Lerer, Adam},
  booktitle={NIPS Autodiff Workshop},
  year={2017}
}

@Misc{scipy,
  author =    {Eric Jones and Travis Oliphant and Pearu Peterson and others},
  title =     {{SciPy}: Open source scientific tools for {Python}},
  year =      {2001},
  url = "http://www.scipy.org/",
}

@Article{matplotlib,
  Author    = {Hunter, J. D.},
  Title     = {Matplotlib: A 2D graphics environment},
  Journal   = {Computing in Science \& Engineering},
  Volume    = {9},
  Number    = {3},
  Pages     = {90--95},
  abstract  = {Matplotlib is a 2D graphics package used for Python for
  application development, interactive scripting, and publication-quality
  image generation across user interfaces and operating systems.},
  publisher = {IEEE COMPUTER SOC},
  doi       = {10.1109/MCSE.2007.55},
  year      = {2007}
}

@article{scikit-learn,
 title={Scikit-learn: Machine Learning in {P}ython},
 author={Pedregosa, F. and Varoquaux, G. and Gramfort, A. and Michel, V.
         and Thirion, B. and Grisel, O. and Blondel, M. and Prettenhofer, P.
         and Weiss, R. and Dubourg, V. and Vanderplas, J. and Passos, A. and
         Cournapeau, D. and Brucher, M. and Perrot, M. and Duchesnay, E.},
 journal={Journal of Machine Learning Research},
 volume={12},
 pages={2825--2830},
 year={2011}
}

@ARTICLE{arXiv:1903.12286,
       author = {{Mikulski}, Maciej and {Duda}, Jaroslaw},
        title = "{Toroidal AutoEncoder}",
      journal = {arXiv},
     keywords = {Statistics - Machine Learning, Computer Science - Machine Learning},
         year = "2019",
        month = "Mar",
          eid = {arXiv:1903.12286},
        pages = {arXiv:1903.12286},
archivePrefix = {arXiv},
       eprint = {1903.12286},
 primaryClass = {stat.ML},
       adsurl = {https://ui.adsabs.harvard.edu/abs/2019arXiv190312286M},
      adsnote = {Provided by the SAO/NASA Astrophysics Data System}
}

@ARTICLE{arXiv:1904.01277,
       author = {{Ladjal}, Sa{\"\i}d and {Newson}, Alasdair and {Pham}, Chi-Hieu},
        title = "{A PCA-like Autoencoder}",
      journal = {arXiv},
     keywords = {Computer Science - Computer Vision and Pattern Recognition, Computer Science - Machine Learning},
         year = "2019",
        month = "Apr",
          eid = {arXiv:1904.01277},
        pages = {arXiv:1904.01277},
archivePrefix = {arXiv},
       eprint = {1904.01277},
 primaryClass = {cs.CV},
       adsurl = {https://ui.adsabs.harvard.edu/abs/2019arXiv190401277L},
      adsnote = {Provided by the SAO/NASA Astrophysics Data System}
}

@ARTICLE{arXiv:1904.00687,
       author = {{Yehudai}, Gilad and {Shamir}, Ohad},
        title = "{On the Power and Limitations of Random Features for Understanding Neural Networks}",
      journal = {arXiv},
     keywords = {Computer Science - Machine Learning, Computer Science - Neural and Evolutionary Computing, Statistics - Machine Learning},
         year = "2019",
        month = "Apr",
          eid = {arXiv:1904.00687},
        pages = {arXiv:1904.00687},
archivePrefix = {arXiv},
       eprint = {1904.00687},
 primaryClass = {cs.LG},
       adsurl = {https://ui.adsabs.harvard.edu/abs/2019arXiv190400687Y},
      adsnote = {Provided by the SAO/NASA Astrophysics Data System}
}

@article{arXiv:1810.00386,
  author    = {Jay S. Stanley and
               Guy Wolf and
               Smita Krishnaswamy},
  title     = {Manifold Alignment with Feature Correspondence},
  journal   = {arXiv},
  volume    = {abs/1810.00386},
  year      = {2018},
  url       = {http://arxiv.org/abs/1810.00386},
  archivePrefix = {arXiv},
  eprint    = {1810.00386},
  timestamp = {Tue, 30 Oct 2018 10:49:09 +0100},
  biburl    = {https://dblp.org/rec/bib/journals/corr/abs-1810-00386},
  bibsource = {dblp computer science bibliography, https://dblp.org}
}

@ARTICLE{arXiv:1805.12198,
       author = {{Amodio}, Matthew and {van Dijk}, David and {Montgomery}, Ruth and
         {Wolf}, Guy and {Krishnaswamy}, Smita},
        title = "{Out-of-Sample Extrapolation with Neuron Editing}",
      journal = {arXiv},
     keywords = {Quantitative Biology - Quantitative Methods},
         year = "2018",
        month = "May",
          eid = {arXiv:1805.12198},
        pages = {arXiv:1805.12198},
archivePrefix = {arXiv},
       eprint = {1805.12198},
 primaryClass = {q-bio.QM},
       adsurl = {https://ui.adsabs.harvard.edu/abs/2018arXiv180512198A},
      adsnote = {Provided by the SAO/NASA Astrophysics Data System}
}

@ARTICLE{arXiv:1711.04828,
       author = {{Way}, Gregory P. and {Greene}, Casey S.},
        title = "{Evaluating deep variational autoencoders trained on pan-cancer gene expression}",
      journal = {arXiv},
     keywords = {Quantitative Biology - Genomics, Quantitative Biology - Quantitative Methods},
         year = "2017",
        month = "Nov",
          eid = {arXiv:1711.04828},
        pages = {arXiv:1711.04828},
archivePrefix = {arXiv},
       eprint = {1711.04828},
 primaryClass = {q-bio.GN},
       adsurl = {https://ui.adsabs.harvard.edu/abs/2017arXiv171104828W},
      adsnote = {Provided by the SAO/NASA Astrophysics Data System}
}

@ARTICLE{arXiv:1903.00458,
       author = {{Costello}, Zak and {Garcia Martin}, Hector},
        title = "{How to Hallucinate Functional Proteins}",
      journal = {arXiv},
     keywords = {Quantitative Biology - Quantitative Methods},
         year = "2019",
        month = "Mar",
          eid = {arXiv:1903.00458},
        pages = {arXiv:1903.00458},
archivePrefix = {arXiv},
       eprint = {1903.00458},
 primaryClass = {q-bio.QM},
       adsurl = {https://ui.adsabs.harvard.edu/abs/2019arXiv190300458C},
      adsnote = {Provided by the SAO/NASA Astrophysics Data System}
}

@ARTICLE{arXiv:1511.06434,
       author = {{Radford}, Alec and {Metz}, Luke and {Chintala}, Soumith},
        title = "{Unsupervised Representation Learning with Deep Convolutional Generative Adversarial Networks}",
      journal = {arXiv},
     keywords = {Computer Science - Machine Learning, Computer Science - Computer Vision and Pattern Recognition},
         year = "2015",
        month = "Nov",
          eid = {arXiv:1511.06434},
        pages = {arXiv:1511.06434},
archivePrefix = {arXiv},
       eprint = {1511.06434},
 primaryClass = {cs.LG},
       adsurl = {https://ui.adsabs.harvard.edu/abs/2015arXiv151106434R},
      adsnote = {Provided by the SAO/NASA Astrophysics Data System}
}

@article{arXiv:1606.07536,
  author    = {Ming{-}Yu Liu and
               Oncel Tuzel},
  title     = {Coupled Generative Adversarial Networks},
  journal   = {arXiv},
  volume    = {abs/1606.07536},
  year      = {2016},
  url       = {http://arxiv.org/abs/1606.07536},
  archivePrefix = {arXiv},
  eprint    = {1606.07536},
  timestamp = {Mon, 13 Aug 2018 16:46:24 +0200},
  biburl    = {https://dblp.org/rec/bib/journals/corr/0001T16},
  bibsource = {dblp computer science bibliography, https://dblp.org}
}

@article{arXiv:1502.03167,
  author    = {Sergey Ioffe and
               Christian Szegedy},
  title     = {Batch Normalization: Accelerating Deep Network Training by Reducing
               Internal Covariate Shift},
  journal   = {arXiv},
  volume    = {abs/1502.03167},
  year      = {2015},
  url       = {http://arxiv.org/abs/1502.03167},
  archivePrefix = {arXiv},
  eprint    = {1502.03167},
  timestamp = {Mon, 13 Aug 2018 16:47:06 +0200},
  biburl    = {https://dblp.org/rec/bib/journals/corr/IoffeS15},
  bibsource = {dblp computer science bibliography, https://dblp.org}
}

@ARTICLE{arXiv:1802.09381,
       author = {{Khalfaoui}, Beyrem and {Vert}, Jean-Philippe},
        title = "{DropLasso: A robust variant of Lasso for single cell RNA-seq data}",
      journal = {arXiv},
     keywords = {Quantitative Biology - Quantitative Methods, Computer Science - Computer Vision and Pattern Recognition, Quantitative Biology - Genomics, Statistics - Machine Learning},
         year = "2018",
        month = "Feb",
          eid = {arXiv:1802.09381},
        pages = {arXiv:1802.09381},
archivePrefix = {arXiv},
       eprint = {1802.09381},
 primaryClass = {q-bio.QM},
       adsurl = {https://ui.adsabs.harvard.edu/abs/2018arXiv180209381K},
      adsnote = {Provided by the SAO/NASA Astrophysics Data System}
}

@article{arXiv:1609.04468,
  author    = {Tom White},
  title     = {Sampling Generative Networks: Notes on a Few Effective Techniques},
  journal   = {arXiv},
  volume    = {abs/1609.04468},
  year      = {2016},
  url       = {http://arxiv.org/abs/1609.04468},
  archivePrefix = {arXiv},
  eprint    = {1609.04468},
  timestamp = {Mon, 13 Aug 2018 16:46:58 +0200},
  biburl    = {https://dblp.org/rec/bib/journals/corr/White16a},
  bibsource = {dblp computer science bibliography, https://dblp.org}
}

@article{doi:10.1016/j.cell.2018.05.061,
  doi = {10.1016/j.cell.2018.05.061},
  url = {https://doi.org/10.1016/j.cell.2018.05.061},
  year = {2018},
  month = jul,
  publisher = {Elsevier {BV}},
  volume = {174},
  number = {3},
  pages = {716--729.e27},
  author = {David van Dijk and Roshan Sharma and Juozas Nainys and Kristina Yim and Pooja Kathail and Ambrose J. Carr and Cassandra Burdziak and Kevin R. Moon and Christine L. Chaffer and Diwakar Pattabiraman and Brian Bierie and Linas Mazutis and Guy Wolf and Smita Krishnaswamy and Dana Pe'er},
  title = {Recovering Gene Interactions from Single-Cell Data Using Data Diffusion},
  journal = {Cell}
}

@article{doi:10.1002/prot.10423,
  doi = {10.1002/prot.10423},
  url = {https://doi.org/10.1002/prot.10423},
  year = {2003},
  month = sep,
  publisher = {Wiley},
  volume = {53},
  number = {2},
  pages = {241--251},
  author = {Naomi Siew and Daniel Fischer},
  title = {Analysis of singleton {ORFans} in fully sequenced microbial genomes},
  journal = {Proteins: Structure,  Function,  and Genetics}
}

@article{doi:10.1038/244259a0,
  doi = {10.1038/244259a0},
  url = {https://doi.org/10.1038/244259a0},
  year = {1973},
  month = aug,
  publisher = {Springer Nature},
  volume = {244},
  number = {5414},
  pages = {259--262},
  author = {Susumu Ohno},
  title = {Ancient Linkage Groups and Frozen Accidents},
  journal = {Nature}
}

@article{doi:10.1126/science.860134,
  doi = {10.1126/science.860134},
  url = {https://doi.org/10.1126/science.860134},
  year = {1977},
  month = jun,
  publisher = {American Association for the Advancement of Science ({AAAS})},
  volume = {196},
  number = {4295},
  pages = {1161--1166},
  author = {F Jacob},
  title = {Evolution and tinkering},
  journal = {Science}
}

@article{doi:10.1002/tera.1420090224,
  doi = {10.1002/tera.1420090224},
  url = {https://doi.org/10.1002/tera.1420090224},
  year = {1974},
  month = apr,
  publisher = {Wiley},
  volume = {9},
  number = {2},
  pages = {250--251},
  author = {Shirley W. Soukup},
  title = {Evolution by gene duplication. S. Ohno. Springer-Verlag,  New York. 1970. 160 pp},
  journal = {Teratology}
}

@Article{pubmed:10547837,
   Author="Pearson, W. R. ",
   Title="{{F}lexible sequence similarity searching with the {F}{A}{S}{T}{A}3 program package}",
   Journal="Methods Mol. Biol.",
   Year="2000",
   Volume="132",
   Pages="185--219"
}

@article{dropout,
  author  = {Nitish Srivastava and Geoffrey Hinton and Alex Krizhevsky and Ilya Sutskever and Ruslan Salakhutdinov},
  title   = {Dropout: A Simple Way to Prevent Neural Networks from Overfitting},
  journal = {Journal of Machine Learning Research},
  year    = {2014},
  volume  = {15},
  pages   = {1929-1958},
  url     = {http://jmlr.org/papers/v15/srivastava14a.html}
}

@incollection{cvae,
title = {Learning Structured Output Representation using Deep Conditional Generative Models},
author = {Sohn, Kihyuk and Lee, Honglak and Yan, Xinchen},
booktitle = {Advances in Neural Information Processing Systems 28},
editor = {C. Cortes and N. D. Lawrence and D. D. Lee and M. Sugiyama and R. Garnett},
pages = {3483--3491},
year = {2015},
publisher = {Curran Associates, Inc.},
url = {http://papers.nips.cc/paper/5775-learning-structured-output-representation-using-deep-conditional-generative-models.pdf}
}


@article{doi:10.1093/gbe/evz008,
  doi = {10.1093/gbe/evz008},
  url = {https://doi.org/10.1093/gbe/evz008},
  year = {2019},
  month = jan,
  publisher = {Oxford University Press ({OUP})},
  volume = {11},
  number = {2},
  pages = {531--545},
  author = {Arpit Jain and Dominik Perisa and Fabian Fliedner and Arndt von Haeseler and Ingo Ebersberger},
  editor = {Adam Eyre-Walker},
  title = {The Evolutionary Traceability of a Protein},
  journal = {Genome Biology and Evolution}
}


@article{doi:10.1038/nature14668,
  doi = {10.1038/nature14668},
  url = {https://doi.org/10.1038/nature14668},
  year = {2015},
  month = aug,
  publisher = {Springer Science and Business Media {LLC}},
  volume = {524},
  number = {7564},
  pages = {220--224},
  author = {Caroline B. Albertin and Oleg Simakov and Therese Mitros and Z. Yan Wang and Judit R. Pungor and Eric Edsinger-Gonzales and Sydney Brenner and Clifton W. Ragsdale and Daniel S. Rokhsar},
  title = {The octopus genome and the evolution of cephalopod neural and morphological novelties},
  journal = {Nature}
}


@article{doi:10.1146/annurev.genet.37.040103.103949,
  doi = {10.1146/annurev.genet.37.040103.103949},
  url = {https://doi.org/10.1146/annurev.genet.37.040103.103949},
  year = {2003},
  month = dec,
  publisher = {Annual Reviews},
  volume = {37},
  number = {1},
  pages = {123--151},
  author = {Evgeniy S. Balakirev and Francisco J. Ayala},
  title = {Pseudogenes: Are They {\textquotedblleft}Junk{\textquotedblright} or Functional {DNA}?},
  journal = {Annual Review of Genetics}
}


@article{doi:10.1534/genetics.105.050336,
  doi = {10.1534/genetics.105.050336},
  url = {https://doi.org/10.1534/genetics.105.050336},
  year = {2005},
  month = dec,
  publisher = {Genetics Society of America},
  volume = {172},
  number = {3},
  pages = {1675--1681},
  author = {David J. Begun and Heather A. Lindfors and Melissa E. Thompson and Alisha K. Holloway},
  title = {Recently Evolved Genes Identified From Drosophila yakuba and D. erecta Accessory Gland Expressed Sequence Tags},
  journal = {Genetics}
}


@article{doi:10.1098/rstb.2014.0332,
  doi = {10.1098/rstb.2014.0332},
  url = {https://doi.org/10.1098/rstb.2014.0332},
  year = {2015},
  month = aug,
  publisher = {The Royal Society},
  volume = {370},
  number = {1678},
  pages = {20140332},
  author = {Aoife McLysaght and Daniele Guerzoni},
  title = {New genes from non-coding sequence: the role of de novo protein-coding genes in eukaryotic evolutionary innovation},
  journal = {Philosophical Transactions of the Royal Society B: Biological Sciences}
}


@article{doi:10.1371/journal.pgen.1005721,
  doi = {10.1371/journal.pgen.1005721},
  url = {https://doi.org/10.1371/journal.pgen.1005721},
  year = {2015},
  month = dec,
  publisher = {Public Library of Science ({PLoS})},
  volume = {11},
  number = {12},
  pages = {e1005721},
  author = {Jorge Ruiz-Orera and Jessica Hernandez-Rodriguez and Cristina Chiva and Eduard Sabid{\'{o}} and Ivanela Kondova and Ronald Bontrop and Tom{\`{a}}s Marqu{\'{e}}s-Bonet and M.Mar Alb{\`{a}}},
  editor = {James Noonan},
  title = {Origins of De Novo Genes in Human and Chimpanzee},
  journal = {{PLOS} Genetics}
}


@article{doi:10.1038/ncomms12808,
  doi = {10.1038/ncomms12808},
  url = {https://doi.org/10.1038/ncomms12808},
  year = {2016},
  month = sep,
  publisher = {Springer Science and Business Media {LLC}},
  volume = {7},
  number = {1},
  pages = {12808},
  author = {Takuma Hashimoto and Daiki D. Horikawa and Yuki Saito and Hirokazu Kuwahara and Hiroko Kozuka-Hata and Tadasu Shin-I and Yohei Minakuchi and Kazuko Ohishi and Ayuko Motoyama and Tomoyuki Aizu and Atsushi Enomoto and Koyuki Kondo and Sae Tanaka and Yuichiro Hara and Shigeyuki Koshikawa and Hiroshi Sagara and Toru Miura and Shin-ichi Yokobori and Kiyoshi Miyagawa and Yutaka Suzuki and Takeo Kubo and Masaaki Oyama and Yuji Kohara and Asao Fujiyama and Kazuharu Arakawa and Toshiaki Katayama and Atsushi Toyoda and Takekazu Kunieda},
  title = {Extremotolerant tardigrade genome and improved radiotolerance of human cultured cells by tardigrade-unique protein},
  journal = {Nature Communications}
}


@article{doi:10.1016/j.tig.2005.02.014,
  doi = {10.1016/j.tig.2005.02.014},
  url = {https://doi.org/10.1016/j.tig.2005.02.014},
  year = {2005},
  month = may,
  publisher = {Elsevier {BV}},
  volume = {21},
  number = {5},
  pages = {287--288},
  author = {J\"{u}rgen Brosius},
  title = {Waste not,  want not {\textendash} transcript excess in multicellular eukaryotes},
  journal = {Trends in Genetics}
}


@article{doi:10.1093/molbev/msx311,
  doi = {10.1093/molbev/msx311},
  url = {https://doi.org/10.1093/molbev/msx311},
  year = {2017},
  month = dec,
  publisher = {Oxford University Press ({OUP})},
  volume = {35},
  number = {3},
  pages = {593--606},
  author = {Helle Tessand Baalsrud and Ole Kristian T{\o}rresen and Monica Hongr{\o} Solbakken and Walter Salzburger and Reinhold Hanel and Kjetill S Jakobsen and Sissel Jentoft},
  title = {De Novo Gene Evolution of Antifreeze Glycoproteins in Codfishes Revealed by Whole Genome Sequence Data},
  journal = {Molecular Biology and Evolution}
}


@article{doi:10.1016/j.febslet.2011.01.017,
  doi = {10.1016/j.febslet.2011.01.017},
  url = {https://doi.org/10.1016/j.febslet.2011.01.017},
  year = {2011},
  month = jan,
  publisher = {Wiley},
  volume = {585},
  number = {4},
  pages = {641--644},
  author = {Zefeng Yang and Jinling Huang},
  title = {De novo origin of new genes with introns {inPlasmodium} vivax},
  journal = {{FEBS} Letters}
}


@article{doi:10.1101/gr.1311003,
  doi = {10.1101/gr.1311003},
  url = {https://doi.org/10.1101/gr.1311003},
  year = {2003},
  month = oct,
  publisher = {Cold Spring Harbor Laboratory},
  volume = {13},
  number = {10},
  pages = {2213--2219},
  author = {T. Domazet-Loso},
  title = {An Evolutionary Analysis of Orphan Genes in Drosophila},
  journal = {Genome Research}
}


@article{doi:10.7554/eLife.09977,
  doi = {10.7554/elife.09977},
  url = {https://doi.org/10.7554/elife.09977},
  year = {2016},
  month = feb,
  publisher = {{eLife} Sciences Publications,  Ltd},
  volume = {5},
  pages = {09977},
  author = {Rafik Neme and Diethard Tautz},
  title = {Fast turnover of genome transcription across evolutionary time exposes entire non-coding {DNA} to de novo gene emergence},
  journal = {{eLife}}
}


@article{doi:10.1038/ng.3991,
  doi = {10.1038/ng.3991},
  url = {https://doi.org/10.1038/ng.3991},
  year = {2017},
  month = nov,
  publisher = {Springer Nature},
  volume = {49},
  number = {12},
  pages = {1684--1692},
  author = {Joan Frigola and Radhakrishnan Sabarinathan and Loris Mularoni and Ferran Mui{\~{n}}os and Abel Gonzalez-Perez and N{\'{u}}ria L{\'{o}}pez-Bigas},
  title = {Reduced mutation rate in exons due to differential mismatch repair},
  journal = {Nature Genetics}
}


@article{doi:10.1038/s41559-017-0127,
  doi = {10.1038/s41559-017-0127},
  url = {https://doi.org/10.1038/s41559-017-0127},
  year = {2017},
  month = apr,
  publisher = {Springer Science and Business Media {LLC}},
  volume = {1},
  number = {6},
  pages = {0127},
  author = {Rafik Neme and Cristina Amador and Burcin Yildirim and Ellen McConnell and Diethard Tautz},
  title = {Random sequences are an abundant source of bioactive {RNAs} or peptides},
  journal = {Nature Ecology {\&} Evolution}
}


@article{doi:10.1038/s41559-017-0146,
  doi = {10.1038/s41559-017-0146},
  url = {https://doi.org/10.1038/s41559-017-0146},
  year = {2017},
  month = apr,
  publisher = {Springer Science and Business Media {LLC}},
  volume = {1},
  number = {6},
  pages = {0146},
  author = {Benjamin A. Wilson and Scott G. Foy and Rafik Neme and Joanna Masel},
  title = {Young genes are highly disordered as predicted by the preadaptation hypothesis of de novo gene birth},
  journal = {Nature Ecology {\&} Evolution}
}

@article{doi:10.7287/peerj.preprints.3030,
  doi = {10.7287/peerj.preprints.3030},
  url = {https://doi.org/10.7287/peerj.preprints.3030},
  year = {2017},
  month = jun,
  pages = {3030},
  publisher = {{PeerJ}},
  journal = {{PeerJ}},
  author = {William Blevins and Mar Alb{\`{a}} and Lucas Carey},
  title = {Comparative transcriptomics and ribo-seq: Looking at de novo gene emergence in Saccharomycotina}
}


@article{doi:10.1093/gbe/evt028,
  doi = {10.1093/gbe/evt028},
  url = {https://doi.org/10.1093/gbe/evt028},
  year = {2013},
  month = feb,
  publisher = {Oxford University Press ({OUP})},
  volume = {5},
  number = {3},
  pages = {578--590},
  author = {D. Graur and Y. Zheng and N. Price and R. B. R. Azevedo and R. A. Zufall and E. Elhaik},
  title = {On the Immortality of Television Sets: "Function" in the Human Genome According to the Evolution-Free Gospel of {ENCODE}},
  journal = {Genome Biology and Evolution}
}


@article{doi:10.1038/s41598-017-15635-8,
  doi = {10.1038/s41598-017-15635-8},
  url = {https://doi.org/10.1038/s41598-017-15635-8},
  year = {2017},
  month = nov,
  publisher = {Springer Nature},
  volume = {7},
  number = {1},
  pages = {15449},
  author = {Vyacheslav Tretyachenko and Ji{\v{r}}{\'{\i}} Vym{\v{e}}tal and Lucie Bedn{\'{a}}rov{\'{a}} and Vladim{\'{\i}}r Kopeck{\'{y}} and Kate{\v{r}}ina Hofbauerov{\'{a}} and Helena Jindrov{\'{a}} and Martin Hub{\'{a}}lek and Radko Sou{\v{c}}ek and Jan Konvalinka and Ji{\v{r}}{\'{\i}} Vondr{\'{a}}{\v{s}}ek and Kl{\'{a}}ra Hlouchov{\'{a}}},
  title = {Random protein sequences can form defined secondary structures and are well-tolerated in vivo},
  journal = {Scientific Reports}
}


@article{doi:10.1186/1471-2148-11-47,
  doi = {10.1186/1471-2148-11-47},
  url = {https://doi.org/10.1186/1471-2148-11-47},
  year = {2011},
  month = feb,
  publisher = {Springer Science and Business Media {LLC}},
  volume = {11},
  number = {1},
  author = {Mark TA Donoghue and Channa Keshavaiah and Sandesh H Swamidatta and Charles Spillane},
  title = {Evolutionary origins of Brassicaceae specific genes in Arabidopsis thaliana},
  journal = {{BMC} Evolutionary Biology}
}


@article{doi:10.1016/j.febslet.2015.08.008,
  doi = {10.1016/j.febslet.2015.08.008},
  url = {https://doi.org/10.1016/j.febslet.2015.08.008},
  year = {2015},
  month = aug,
  publisher = {Wiley},
  volume = {589},
  number = {19PartB},
  pages = {2731--2738},
  author = {Wei Sun and Xin-Wei Zhao and Ze Zhang},
  title = {Identification and evolution of the orphan genes in the domestic silkworm, Bombyx mori},
  journal = {{FEBS} Letters}
}


@article{doi:10.1101/gr.076588.108,
  doi = {10.1101/gr.076588.108},
  url = {https://doi.org/10.1101/gr.076588.108},
  year = {2008},
  month = jul,
  publisher = {Cold Spring Harbor Laboratory},
  volume = {18},
  number = {9},
  pages = {1446--1455},
  author = {Q. Zhou and G. Zhang and Y. Zhang and S. Xu and R. Zhao and Z. Zhan and X. Li and Y. Ding and S. Yang and W. Wang},
  title = {On the origin of new genes in Drosophila},
  journal = {Genome Research}
}


@article{doi:10.1534/genetics.118.301719,
  doi = {10.1534/genetics.118.301719},
  url = {https://doi.org/10.1534/genetics.118.301719},
  year = {2019},
  month = jan,
  publisher = {Genetics Society of America},
  volume = {211},
  number = {4},
  pages = {1345--1355},
  author = {Scott G. Foy and Benjamin A. Wilson and Jason Bertram and Matthew H. J. Cordes and Joanna Masel},
  title = {A Shift in Aggregation Avoidance Strategy Marks a Long-Term Direction to Protein Evolution},
  journal = {Genetics}
}


@article{doi:10.1093/gbe/evv172,
  doi = {10.1093/gbe/evv172},
  url = {https://doi.org/10.1093/gbe/evv172},
  year = {2015},
  month = sep,
  publisher = {Oxford University Press ({OUP})},
  pages = {evv172},
  author = {Xiao Chen and Seolkyoung Jung and Leslie Y. Beh and Sean R. Eddy and Laura F. Landweber},
  title = {Combinatorial {DNA} rearrangement facilitates the origin of new genes in ciliates},
  journal = {Genome Biology and Evolution}
}


@article{doi:10.1093/molbev/msx315,
  doi = {10.1093/molbev/msx315},
  url = {https://doi.org/10.1093/molbev/msx315},
  year = {2017},
  month = dec,
  publisher = {Oxford University Press ({OUP})},
  volume = {35},
  number = {3},
  pages = {631--645},
  author = {Nikolaos Vakirlis and Alex S Hebert and Dana A Opulente and Guillaume Achaz and Chris Todd Hittinger and Gilles Fischer and Joshua J Coon and Ingrid Lafontaine},
  title = {A Molecular Portrait of De Novo Genes in Yeasts},
  journal = {Molecular Biology and Evolution}
}


@article{doi:10.1534/genetics.118.301249,
  doi = {10.1534/genetics.118.301249},
  url = {https://doi.org/10.1534/genetics.118.301249},
  year = {2018},
  month = jul,
  publisher = {Genetics Society of America},
  volume = {210},
  number = {1},
  pages = {303--313},
  author = {Sara Willis and Joanna Masel},
  title = {Gene Birth Contributes to Structural Disorder Encoded by Overlapping Genes},
  journal = {Genetics}
}


@article{doi:10.1016/j.str.2017.09.006,
  doi = {10.1016/j.str.2017.09.006},
  url = {https://doi.org/10.1016/j.str.2017.09.006},
  year = {2017},
  month = nov,
  publisher = {Elsevier {BV}},
  volume = {25},
  number = {11},
  pages = {1687--1696.e4},
  author = {Dixie Bungard and Jacob S. Copple and Jing Yan and Jimmy J. Chhun and Vlad K. Kumirov and Scott G. Foy and Joanna Masel and Vicki H. Wysocki and Matthew H.J. Cordes},
  title = {Foldability of a Natural De Novo Evolved Protein},
  journal = {Structure}
}


@article{doi:10.1093/molbev/msn281,
  doi = {10.1093/molbev/msn281},
  url = {https://doi.org/10.1093/molbev/msn281},
  year = {2008},
  month = dec,
  publisher = {Oxford University Press ({OUP})},
  volume = {26},
  number = {3},
  pages = {603--612},
  author = {M. Toll-Riera and N. Bosch and N. Bellora and R. Castelo and L. Armengol and X. Estivill and M. Mar Alba},
  title = {Origin of Primate Orphan Genes: A Comparative Genomics Approach},
  journal = {Molecular Biology and Evolution}
}


@article{doi:10.1093/bioinformatics/btw122,
  doi = {10.1093/bioinformatics/btw122},
  url = {https://doi.org/10.1093/bioinformatics/btw122},
  year = {2016},
  month = mar,
  publisher = {Oxford University Press ({OUP})},
  volume = {32},
  number = {13},
  pages = {2053--2055},
  author = {Alex Ekstrom and Yanbin Yin},
  title = {{ORFanFinder}: automated identification of taxonomically restricted orphan genes},
  journal = {Bioinformatics}
}


@article{doi:10.1126/science.1248286,
  doi = {10.1126/science.1248286},
  url = {https://doi.org/10.1126/science.1248286},
  year = {2014},
  month = jan,
  publisher = {American Association for the Advancement of Science ({AAAS})},
  volume = {343},
  number = {6172},
  pages = {769--772},
  author = {L. Zhao and P. Saelao and C. D. Jones and D. J. Begun},
  title = {Origin and Spread of de Novo Genes in Drosophila melanogaster Populations},
  journal = {Science}
}


@article{doi:10.1093/gbe/evw074,
  doi = {10.1093/gbe/evw074},
  url = {https://doi.org/10.1093/gbe/evw074},
  year = {2016},
  month = apr,
  publisher = {Oxford University Press ({OUP})},
  volume = {8},
  number = {4},
  pages = {1222--1232},
  author = {Daniele Guerzoni and Aoife McLysaght},
  title = {De Novo Genes Arise at a Slow but Steady Rate along the Primate Lineage and Have Been Subject to Incomplete Lineage Sorting},
  journal = {Genome Biology and Evolution}
}


@article{doi:10.1093/gbe/evr099,
  doi = {10.1093/gbe/evr099},
  url = {https://doi.org/10.1093/gbe/evr099},
  year = {2011},
  month = jan,
  publisher = {Oxford University Press ({OUP})},
  volume = {3},
  pages = {1245--1252},
  author = {Benjamin A. Wilson and Joanna Masel},
  title = {Putatively Noncoding Transcripts Show Extensive Association with Ribosomes},
  journal = {Genome Biology and Evolution}
}


@article{doi:10.1101/gr.095026.109,
  doi = {10.1101/gr.095026.109},
  url = {https://doi.org/10.1101/gr.095026.109},
  year = {2009},
  month = sep,
  publisher = {Cold Spring Harbor Laboratory},
  volume = {19},
  number = {10},
  pages = {1752--1759},
  author = {D. G. Knowles and A. McLysaght},
  title = {Recent de novo origin of human protein-coding genes},
  journal = {Genome Research}
}


@article{doi:10.1126/science.1178028,
  doi = {10.1126/science.1178028},
  url = {https://doi.org/10.1126/science.1178028},
  year = {2010},
  month = jan,
  publisher = {American Association for the Advancement of Science ({AAAS})},
  volume = {327},
  number = {5963},
  pages = {343--348},
  author = {J. H. Werren and S. Richards and C. A. Desjardins and O. Niehuis and J. Gadau and J. K. Colbourne and L. W. Beukeboom and C. Desplan and C. G. Elsik and C. J. P. Grimmelikhuijzen and P. Kitts and J. A. Lynch and T. Murphy and D. C. S. G. Oliveira and C. D. Smith and L. v. d. Zande and K. C. Worley and E. M. Zdobnov and M. Aerts and S. Albert and V. H. Anaya and J. M. Anzola and A. R. Barchuk and S. K. Behura and A. N. Bera and M. R. Berenbaum and R. C. Bertossa and M. M. G. Bitondi and S. R. Bordenstein and P. Bork and E. Bornberg-Bauer and M. Brunain and G. Cazzamali and L. Chaboub and J. Chacko and D. Chavez and C. P. Childers and J.-H. Choi and M. E. Clark and C. Claudianos and R. A. Clinton and A. G. Cree and A. S. Cristino and P. M. Dang and A. C. Darby and D. C. de Graaf and B. Devreese and H. H. Dinh and R. Edwards and N. Elango and E. Elhaik and O. Ermolaeva and J. D. Evans and S. Foret and G. R. Fowler and D. Gerlach and J. D. Gibson and D. G. Gilbert and D. Graur and S. Grunder and D. E. Hagen and Y. Han and F. Hauser and D. Hultmark and H. C. Hunter and G. D. D. Hurst and S. N. Jhangian and H. Jiang and R. M. Johnson and A. K. Jones and T. Junier and T. Kadowaki and A. Kamping and Y. Kapustin and B. Kechavarzi and J. Kim and J. Kim and B. Kiryutin and T. Koevoets and C. L. Kovar and E. V. Kriventseva and R. Kucharski and H. Lee and S. L. Lee and K. Lees and L. R. Lewis and D. W. Loehlin and J. M. Logsdon and J. A. Lopez and R. J. Lozado and D. Maglott and R. Maleszka and A. Mayampurath and D. J. Mazur and M. A. McClure and A. D. Moore and M. B. Morgan and J. Muller and M. C. Munoz-Torres and D. M. Muzny and L. V. Nazareth and S. Neupert and N. B. Nguyen and F. M. F. Nunes and J. G. Oakeshott and G. O. Okwuonu and B. A. Pannebakker and V. R. Pejaver and Z. Peng and S. C. Pratt and R. Predel and L.-L. Pu and H. Ranson and R. Raychoudhury and A. Rechtsteiner and J. G. Reid and M. Riddle and J. Romero-Severson and M. Rosenberg and T. B. Sackton and D. B. Sattelle and H. Schluns and T. Schmitt and M. Schneider and A. Schuler and A. M. Schurko and D. M. Shuker and Z. L. P. Simoes and S. Sinha and Z. Smith and A. Souvorov and A. Springauf and E. Stafflinger and D. E. Stage and M. Stanke and Y. Tanaka and A. Telschow and C. Trent and S. Vattathil and L. Viljakainen and K. W. Wanner and R. M. Waterhouse and J. B. Whitfield and T. E. Wilkes and M. Williamson and J. H. Willis and F. Wolschin and S. Wyder and T. Yamada and S. V. Yi and C. N. Zecher and L. Zhang and R. A. Gibbs and},
  title = {Functional and Evolutionary Insights from the Genomes of Three Parasitoid Nasonia Species},
  journal = {Science}
}


@article{doi:10.1534/genetics.107.084491,
  doi = {10.1534/genetics.107.084491},
  url = {https://doi.org/10.1534/genetics.107.084491},
  year = {2008},
  month = may,
  publisher = {Genetics Society of America},
  volume = {179},
  number = {1},
  pages = {487--496},
  author = {Jing Cai and Ruoping Zhao and Huifeng Jiang and Wen Wang},
  title = {De Novo Origination of a New Protein-Coding Gene in Saccharomyces cerevisiae},
  journal = {Genetics}
}


@article{doi:10.1016/0168-9525(96)30057-7,
  doi = {10.1016/0168-9525(96)30057-7},
  url = {https://doi.org/10.1016/0168-9525(96)30057-7},
  year = {1996},
  month = jul,
  publisher = {Elsevier {BV}},
  volume = {12},
  number = {7},
  pages = {244--245},
  author = {Georg Casari and Antoine de Daruvar and Chris Sander and Reinhard Schneider},
  title = {Bioinformatics and the discovery of gene function},
  journal = {Trends in Genetics}
}


@article{doi:10.1038/s41559-018-0506-6,
  doi = {10.1038/s41559-018-0506-6},
  url = {https://doi.org/10.1038/s41559-018-0506-6},
  year = {2018},
  month = mar,
  publisher = {Springer Nature},
  volume = {2},
  number = {5},
  pages = {890--896},
  author = {Jorge Ruiz-Orera and Pol Verdaguer-Grau and Jos{\'{e}} Luis Villanueva-Ca{\~{n}}as and Xavier Messeguer and M. Mar Alb{\`{a}}},
  title = {Translation of neutrally evolving peptides provides a basis for de novo gene evolution},
  journal = {Nature Ecology {\&} Evolution}
}


@article{doi:10.1038/nrg.2016.78,
  doi = {10.1038/nrg.2016.78},
  url = {https://doi.org/10.1038/nrg.2016.78},
  year = {2016},
  month = jul,
  publisher = {Springer Science and Business Media {LLC}},
  volume = {17},
  number = {9},
  pages = {567--578},
  author = {Aoife McLysaght and Laurence D. Hurst},
  title = {Open questions in the study of de novo genes: what,  how and why},
  journal = {Nature Reviews Genetics}
}


@article{doi:10.1016/j.febslet.2012.06.007,
  doi = {10.1016/j.febslet.2012.06.007},
  url = {https://doi.org/10.1016/j.febslet.2012.06.007},
  year = {2012},
  month = jun,
  publisher = {Wiley},
  volume = {586},
  number = {16},
  pages = {2468--2472},
  author = {Annam{\'{a}}ria F. {\'{A}}ngy{\'{a}}n and Andr{\'{a}}s Perczel and Zolt{\'{a}}n G{\'{a}}sp{\'{a}}ri},
  title = {Estimating intrinsic structural preferences of de novo emerging random-sequence proteins: Is aggregation the main bottleneck?},
  journal = {{FEBS} Letters}
}


@article{doi:10.1093/molbev/msx057,
  doi = {10.1093/molbev/msx057},
  url = {https://doi.org/10.1093/molbev/msx057},
  year = {2017},
  month = jan,
  publisher = {Oxford University Press ({OUP})},
  pages = {msx057},
  author = {Anna M. Gubala and Jonathan F. Schmitz and Michael J. Kearns and Tery T. Vinh and Erich Bornberg-Bauer and Mariana F. Wolfner and Geoffrey D. Findlay},
  title = {The
              goddard
              and
              saturn
              genes are essential for
              Drosophila
              male fertility and may have arisen
              de novo},
  journal = {Molecular Biology and Evolution}
}


@article{doi:10.1038/nrg1204,
  doi = {10.1038/nrg1204},
  url = {https://doi.org/10.1038/nrg1204},
  year = {2003},
  month = nov,
  publisher = {Springer Nature},
  volume = {4},
  number = {11},
  pages = {865--875},
  author = {Manyuan Long and Esther Betr{\'{a}}n and Kevin Thornton and Wen Wang},
  title = {The origin of new genes: glimpses from the young and old},
  journal = {Nature Reviews Genetics}
}


@article{doi:10.1038/s41467-018-04025-x,
  doi = {10.1038/s41467-018-04025-x},
  url = {https://doi.org/10.1038/s41467-018-04025-x},
  year = {2018},
  month = apr,
  publisher = {Springer Nature},
  volume = {9},
  number = {1},
  author = {Yanlong Guan and Li Liu and Qia Wang and Jinjie Zhao and Ping Li and Jinyong Hu and Zefeng Yang and Mark P. Running and Hang Sun and Jinling Huang},
  title = {Gene refashioning through innovative shifting of reading frames in mosses},
  journal = {Nature Communications}
}


@article{doi:10.1093/gbe/evy231,
  doi = {10.1093/gbe/evy231},
  url = {https://doi.org/10.1093/gbe/evy231},
  year = {2018},
  month = oct,
  publisher = {Oxford University Press ({OUP})},
  author = {Claudio Casola},
  volume = {10},
  number = {11},
  pages = {2906--2918},
  title = {From de novo to `de nono': The majority of novel protein coding genes identified with phylostratigraphy are old genes or recent duplicates},
  journal = {Genome Biology and Evolution}
}


@article{doi:10.1128/mBio.01024-18,
  doi = {10.1128/mbio.01024-18},
  url = {https://doi.org/10.1128/mbio.01024-18},
  year = {2018},
  month = jul,
  publisher = {American Society for Microbiology},
  volume = {9},
  number = {4},
  pages = {0102418},
  author = {Baojun Wu and Alicia Knudson},
  editor = {John W. Taylor},
  title = {Tracing the De Novo Origin of Protein-Coding Genes in Yeast},
  journal = {{mBio}}
}


@article{doi:10.1093/gbe/evt009,
  doi = {10.1093/gbe/evt009},
  url = {https://doi.org/10.1093/gbe/evt009},
  year = {2013},
  month = jan,
  publisher = {Oxford University Press ({OUP})},
  volume = {5},
  number = {2},
  pages = {439--455},
  author = {Lothar Wissler and J\"{u}rgen Gadau and Daniel F. Simola and Martin Helmkampf and Erich Bornberg-Bauer},
  title = {Mechanisms and Dynamics of Orphan Gene Emergence in Insect Genomes},
  journal = {Genome Biology and Evolution}
}


@article{doi:10.1016/0168-9525(96)10027-5,
  doi = {10.1016/0168-9525(96)10027-5},
  url = {https://doi.org/10.1016/0168-9525(96)10027-5},
  year = {1996},
  month = jul,
  publisher = {Elsevier {BV}},
  volume = {12},
  number = {7},
  pages = {263--270},
  author = {Bernard Dujon},
  title = {The yeast genome project: what did we learn?},
  journal = {Trends in Genetics}
}


@article{doi:10.1371/journal.pbio.1002195,
  doi = {10.1371/journal.pbio.1002195},
  url = {https://doi.org/10.1371/journal.pbio.1002195},
  year = {2015},
  month = jul,
  publisher = {Public Library of Science ({PLoS})},
  volume = {13},
  number = {7},
  pages = {e1002195},
  author = {Zachary D. Stephens and Skylar Y. Lee and Faraz Faghri and Roy H. Campbell and Chengxiang Zhai and Miles J. Efron and Ravishankar Iyer and Michael C. Schatz and Saurabh Sinha and Gene E. Robinson},
  title = {Big Data: Astronomical or Genomical?},
  journal = {{PLOS} Biology}
}


@article{doi:10.1073/pnas.0509809103,
  doi = {10.1073/pnas.0509809103},
  url = {https://doi.org/10.1073/pnas.0509809103},
  year = {2006},
  month = jun,
  publisher = {Proceedings of the National Academy of Sciences},
  volume = {103},
  number = {26},
  pages = {9935--9939},
  author = {M. T. Levine and C. D. Jones and A. D. Kern and H. A. Lindfors and D. J. Begun},
  title = {Novel genes derived from noncoding {DNA} in Drosophila melanogaster are frequently X-linked and exhibit testis-biased expression},
  journal = {Proceedings of the National Academy of Sciences}
}


@article{doi:10.1186/1471-2105-10-421,
  doi = {10.1186/1471-2105-10-421},
  url = {https://doi.org/10.1186/1471-2105-10-421},
  year = {2009},
  publisher = {Springer Nature},
  volume = {10},
  number = {1},
  pages = {421},
  author = {Christiam Camacho and George Coulouris and Vahram Avagyan and Ning Ma and Jason Papadopoulos and Kevin Bealer and Thomas L Madden},
  title = {{BLAST}$+$: architecture and applications},
  journal = {{BMC} Bioinformatics}
}


@article{doi:10.1371/journal.pgen.1003860,
  doi = {10.1371/journal.pgen.1003860},
  url = {https://doi.org/10.1371/journal.pgen.1003860},
  year = {2013},
  month = oct,
  publisher = {Public Library of Science ({PLoS})},
  volume = {9},
  number = {10},
  pages = {e1003860},
  author = {Josephine A. Reinhardt and Betty M. Wanjiru and Alicia T. Brant and Perot Saelao and David J. Begun and Corbin D. Jones},
  editor = {Esther Betran},
  title = {De Novo {ORFs} in Drosophila Are Important to Organismal Fitness and Evolved Rapidly from Previously Non-coding Sequences},
  journal = {{PLoS} Genetics}
}


@article{doi:10.1126/science.1196380,
  doi = {10.1126/science.1196380},
  url = {https://doi.org/10.1126/science.1196380},
  year = {2010},
  month = dec,
  publisher = {American Association for the Advancement of Science ({AAAS})},
  volume = {330},
  number = {6011},
  pages = {1682--1685},
  author = {S. Chen and Y. E. Zhang and M. Long},
  title = {New Genes in Drosophila Quickly Become Essential},
  journal = {Science}
}


@article{doi:10.1038/s41559-019-0822-5,
  doi = {10.1038/s41559-019-0822-5},
  url = {https://doi.org/10.1038/s41559-019-0822-5},
  year = {2019},
  month = mar,
  publisher = {Springer Nature},
  volume = {3},
  number = {4},
  pages = {679--690},
  author = {Li Zhang and Yan Ren and Tao Yang and Guangwei Li and Jianhai Chen and Andrea R. Gschwend and Yeisoo Yu and Guixue Hou and Jin Zi and Ruo Zhou and Bo Wen and Jianwei Zhang and Kapeel Chougule and Muhua Wang and Dario Copetti and Zhiyu Peng and Chengjun Zhang and Yong Zhang and Yidan Ouyang and Rod A. Wing and Siqi Liu and Manyuan Long},
  title = {Rapid evolution of protein diversity by de novo origination in Oryza},
  journal = {Nature Ecology {\&} Evolution}
}


@article{doi:10.1016/j.tig.2015.02.007,
  doi = {10.1016/j.tig.2015.02.007},
  url = {https://doi.org/10.1016/j.tig.2015.02.007},
  year = {2015},
  month = apr,
  publisher = {Elsevier {BV}},
  volume = {31},
  number = {4},
  pages = {215--219},
  author = {Christian Schl\"{o}tterer},
  title = {Genes from scratch {\textendash} the evolutionary fate of de novo genes},
  journal = {Trends in Genetics}
}


@article{doi:10.1093/molbev/mss150,
  doi = {10.1093/molbev/mss150},
  url = {https://doi.org/10.1093/molbev/mss150},
  year = {2012},
  month = aug,
  publisher = {Oxford University Press ({OUP})},
  volume = {29},
  number = {11},
  pages = {3459--3473},
  author = {Darren J. Obbard and John Maclennan and Kang-Wook Kim and Andrew Rambaut and Patrick M. O'Grady and Francis M. Jiggins},
  title = {Estimating Divergence Dates and Substitution Rates in the Drosophila Phylogeny},
  journal = {Molecular Biology and Evolution}
}


@article{doi:10.1093/molbev/msx319,
  doi = {10.1093/molbev/msx319},
  url = {https://doi.org/10.1093/molbev/msx319},
  year = {2017},
  month = dec,
  publisher = {Oxford University Press ({OUP})},
  volume = {35},
  number = {3},
  pages = {543--548},
  author = {Robert M Waterhouse and Mathieu Seppey and Felipe A Sim{\~{a}}o and Mos{\`{e}} Manni and Panagiotis Ioannidis and Guennadi Klioutchnikov and Evgenia V Kriventseva and Evgeny M Zdobnov},
  title = {{BUSCO} Applications from Quality Assessments to Gene Prediction and Phylogenomics},
  journal = {Molecular Biology and Evolution}
}


@article{doi:10.1093/molbev/msv333,
  doi = {10.1093/molbev/msv333},
  url = {https://doi.org/10.1093/molbev/msv333},
  year = {2015},
  month = dec,
  publisher = {Oxford University Press ({OUP})},
  volume = {33},
  number = {4},
  pages = {1126--1130},
  author = {Andres Veidenberg and Alan Medlar and Ari L\"{o}ytynoja},
  title = {Wasabi: An Integrated Platform for Evolutionary Sequence Analysis and Data Visualization},
  journal = {Molecular Biology and Evolution}
}


@article{10.1038/nmeth.1818,
  doi = {10.1038/nmeth.1818},
  url = {https://doi.org/10.1038/nmeth.1818},
  year = {2011},
  month = dec,
  publisher = {Springer Nature},
  volume = {9},
  number = {2},
  pages = {173--175},
  author = {Michael Remmert and Andreas Biegert and Andreas Hauser and Johannes S\"{o}ding},
  title = {{HHblits}: lightning-fast iterative protein sequence searching by {HMM}-{HMM} alignment},
  journal = {Nature Methods}
}


@article{doi:10.1038/nbt1012,
  doi = {10.1038/nbt1012},
  url = {https://doi.org/10.1038/nbt1012},
  year = {2004},
  month = sep,
  publisher = {Springer Nature},
  volume = {22},
  number = {10},
  pages = {1302--1306},
  author = {Ana-Maria Fernandez-Escamilla and Frederic Rousseau and Joost Schymkowitz and Luis Serrano},
  title = {Prediction of sequence-dependent and mutational effects on the aggregation of peptides and proteins},
  journal = {Nature Biotechnology}
}


@article{doi:10.1093/nar/gkx1019,
  doi = {10.1093/nar/gkx1019},
  url = {https://doi.org/10.1093/nar/gkx1019},
  year = {2017},
  month = nov,
  publisher = {Oxford University Press ({OUP})},
  volume = {46},
  number = {D1},
  pages = {D477--D485},
  author = {Adrian M Altenhoff and Natasha M Glover and Cl{\'{e}}ment-Marie Train and Klara Kaleb and Alex Warwick~Vesztrocy and David Dylus and Tarcisio M de~Farias and Karina Zile and Charles Stevenson and Jiao Long and Henning Redestig and Gaston H Gonnet and Christophe Dessimoz},
  title = {The {OMA} orthology database in 2018: retrieving evolutionary relationships among all domains of life through richer web and programmatic interfaces},
  journal = {Nucleic Acids Research}
}


@article{doi:10.1093/molbev/mst010,
  doi = {10.1093/molbev/mst010},
  url = {https://doi.org/10.1093/molbev/mst010},
  year = {2013},
  month = jan,
  publisher = {Oxford University Press ({OUP})},
  volume = {30},
  number = {4},
  pages = {772--780},
  author = {K. Katoh and D. M. Standley},
  title = {{MAFFT} Multiple Sequence Alignment Software Version 7: Improvements in Performance and Usability},
  journal = {Molecular Biology and Evolution}
}


@incollection{doi:10.1007/978-1-4939-8736-8_4,
  doi = {10.1007/978-1-4939-8736-8_4},
  url = {https://doi.org/10.1007/978-1-4939-8736-8_4},
  year = {2018},
  month = sep,
  publisher = {Springer New York},
  pages = {63--81},
  author = {Nikolaos Vakirlis and Aoife McLysaght},
  title = {Computational Prediction of De Novo Emerged Protein-Coding Genes},
  booktitle = {Methods in Molecular Biology}
}


@article{doi:10.1093/nar/gkv1344,
  doi = {10.1093/nar/gkv1344},
  url = {https://doi.org/10.1093/nar/gkv1344},
  year = {2015},
  month = dec,
  publisher = {Oxford University Press ({OUP})},
  volume = {44},
  number = {D1},
  pages = {D279--D285},
  author = {Robert D. Finn and Penelope Coggill and Ruth Y. Eberhardt and Sean R. Eddy and Jaina Mistry and Alex L. Mitchell and Simon C. Potter and Marco Punta and Matloob Qureshi and Amaia Sangrador-Vegas and Gustavo A. Salazar and John Tate and Alex Bateman},
  title = {The Pfam protein families database: towards a more sustainable future},
  journal = {Nucleic Acids Research}
}


@article{doi:10.1371/journal.pcbi.1002195,
  doi = {10.1371/journal.pcbi.1002195},
  url = {https://doi.org/10.1371/journal.pcbi.1002195},
  year = {2011},
  month = oct,
  publisher = {Public Library of Science ({PLoS})},
  volume = {7},
  number = {10},
  pages = {e1002195},
  author = {Sean R. Eddy},
  editor = {William R. Pearson},
  title = {Accelerated Profile {HMM} Searches},
  journal = {{PLoS} Computational Biology}
}


@article{doi:10.1093/nar/gkz030,
  doi = {10.1093/nar/gkz030},
  url = {https://doi.org/10.1093/nar/gkz030},
  year = {2019},
  month = jan,
  publisher = {Oxford University Press ({OUP})},
  volume = {47},
  number = {5},
  pages = {2446--2454},
  author = {Sankha Ghatak and Zachary A King and Anand Sastry and Bernhard O Palsson},
  title = {The y-ome defines the 35{\%} of Escherichia coli genes that lack experimental evidence of function},
  journal = {Nucleic Acids Research}
}


@article{doi:10.1093/bioinformatics/btp163,
  doi = {10.1093/bioinformatics/btp163},
  url = {https://doi.org/10.1093/bioinformatics/btp163},
  year = {2009},
  month = mar,
  publisher = {Oxford University Press ({OUP})},
  volume = {25},
  number = {11},
  pages = {1422--1423},
  author = {P. J. A. Cock and T. Antao and J. T. Chang and B. A. Chapman and C. J. Cox and A. Dalke and I. Friedberg and T. Hamelryck and F. Kauff and B. Wilczynski and M. J. L. de Hoon},
  title = {Biopython: freely available Python tools for computational molecular biology and bioinformatics},
  journal = {Bioinformatics}
}


@article{doi:10.1093/nar/gkv1189,
  doi = {10.1093/nar/gkv1189},
  url = {https://doi.org/10.1093/nar/gkv1189},
  year = {2015},
  month = nov,
  publisher = {Oxford University Press ({OUP})},
  volume = {44},
  number = {D1},
  pages = {D733--D745},
  author = {Nuala A. O{\textquotesingle}Leary and Mathew W. Wright and J. Rodney Brister and Stacy Ciufo and Diana Haddad and Rich McVeigh and Bhanu Rajput and Barbara Robbertse and Brian Smith-White and Danso Ako-Adjei and Alexander Astashyn and Azat Badretdin and Yiming Bao and Olga Blinkova and Vyacheslav Brover and Vyacheslav Chetvernin and Jinna Choi and Eric Cox and Olga Ermolaeva and Catherine M. Farrell and Tamara Goldfarb and Tripti Gupta and Daniel Haft and Eneida Hatcher and Wratko Hlavina and Vinita S. Joardar and Vamsi K. Kodali and Wenjun Li and Donna Maglott and Patrick Masterson and Kelly M. McGarvey and Michael R. Murphy and Kathleen O{\textquotesingle}Neill and Shashikant Pujar and Sanjida H. Rangwala and Daniel Rausch and Lillian D. Riddick and Conrad Schoch and Andrei Shkeda and Susan S. Storz and Hanzhen Sun and Francoise Thibaud-Nissen and Igor Tolstoy and Raymond E. Tully and Anjana R. Vatsan and Craig Wallin and David Webb and Wendy Wu and Melissa J. Landrum and Avi Kimchi and Tatiana Tatusova and Michael DiCuccio and Paul Kitts and Terence D. Murphy and Kim D. Pruitt},
  title = {Reference sequence ({RefSeq}) database at {NCBI}: current status,  taxonomic expansion,  and functional annotation},
  journal = {Nucleic Acids Research}
}


@article{10.1093/nar/29.14.2994,
  doi = {10.1093/nar/29.14.2994},
  url = {https://doi.org/10.1093/nar/29.14.2994},
  year = {2001},
  month = jul,
  publisher = {Oxford University Press ({OUP})},
  volume = {29},
  number = {14},
  pages = {2994--3005},
  author = {A. A. Schaffer},
  title = {Improving the accuracy of {PSI}-{BLAST} protein database searches with composition-based statistics and other refinements},
  journal = {Nucleic Acids Research}
}


@article{doi:10.1093/nar/gky320,
  doi = {10.1093/nar/gky320},
  url = {https://doi.org/10.1093/nar/gky320},
  year = {2018},
  month = apr,
  publisher = {Oxford University Press ({OUP})},
  volume = {46},
  number = {W1},
  pages = {W459--W466},
  author = {Castrense Savojardo and Pier~Luigi Martelli and Piero Fariselli and Giuseppe Profiti and Rita Casadio},
  title = {{BUSCA}: an integrative web server to predict subcellular localization of proteins},
  journal = {Nucleic Acids Research}
}


@article{doi:10.1093/nar/gkx1068,
  doi = {10.1093/nar/gkx1068},
  url = {https://doi.org/10.1093/nar/gkx1068},
  year = {2017},
  month = nov,
  publisher = {Oxford University Press ({OUP})},
  volume = {46},
  number = {D1},
  pages = {D851--D860},
  author = {Daniel H Haft and Michael DiCuccio and Azat Badretdin and Vyacheslav Brover and Vyacheslav Chetvernin and Kathleen O'Neill and Wenjun Li and Farideh Chitsaz and Myra K Derbyshire and Noreen R Gonzales and Marc Gwadz and Fu Lu and Gabriele H Marchler and James S Song and Narmada Thanki and Roxanne A Yamashita and Chanjuan Zheng and Fran{\c{c}}oise Thibaud-Nissen and Lewis Y Geer and Aron Marchler-Bauer and Kim D Pruitt},
  title = {{RefSeq}: an update on prokaryotic genome annotation and curation},
  journal = {Nucleic Acids Research}
}


@article{doi:10.1093/nar/gky587,
  doi = {10.1093/nar/gky587},
  url = {https://doi.org/10.1093/nar/gky587},
  year = {2018},
  month = jun,
  publisher = {Oxford University Press ({OUP})},
  volume = {46},
  number = {14},
  pages = {7070--7084},
  author = {Federico Abascal and David Juan and Irwin Jungreis and Laura Martinez and Maria Rigau and Jose~Manuel Rodriguez and Jesus Vazquez and Michael L Tress},
  title = {Loose ends: almost one in five human genes still have unresolved coding status},
  journal = {Nucleic Acids Research}
}


@article{doi:10.1101/468025,
  doi = {10.1101/468025},
  url = {https://doi.org/10.1101/468025},
  year = {2018},
  month = nov,
  publisher = {Cold Spring Harbor Laboratory},
  author = {Peng Qiu},
  title = {Embracing the dropouts in single-cell {RNA}-seq data},
  journal = {bioRxiv}
}


@article{doi:10.1016/j.cub.2018.02.040,
  doi = {10.1016/j.cub.2018.02.040},
  url = {https://doi.org/10.1016/j.cub.2018.02.040},
  year = {2018},
  month = apr,
  publisher = {Elsevier {BV}},
  volume = {28},
  number = {7},
  pages = {1052--1065.e7},
  author = {Shristi Pandey and Karthik Shekhar and Aviv Regev and Alexander F. Schier},
  title = {Comprehensive Identification and Spatial Mapping of Habenular Neuronal Types Using Single-Cell {RNA}-Seq},
  journal = {Current Biology}
}


@article{doi:10.1073/pnas.0308531101,
  doi = {10.1073/pnas.0308531101},
  url = {https://doi.org/10.1073/pnas.0308531101},
  year = {2004},
  month = mar,
  publisher = {Proceedings of the National Academy of Sciences},
  volume = {101},
  number = {12},
  pages = {4164--4169},
  author = {J.-P. Brunet and P. Tamayo and T. R. Golub and J. P. Mesirov},
  title = {Metagenes and molecular pattern discovery using matrix factorization},
  journal = {Proceedings of the National Academy of Sciences}
}


@article{doi:10.1038/nmeth.4207,
  doi = {10.1038/nmeth.4207},
  url = {https://doi.org/10.1038/nmeth.4207},
  year = {2017},
  month = mar,
  publisher = {Springer Nature},
  volume = {14},
  number = {4},
  pages = {414--416},
  author = {Bo Wang and Junjie Zhu and Emma Pierson and Daniele Ramazzotti and Serafim Batzoglou},
  title = {Visualization and analysis of single-cell {RNA}-seq data by kernel-based similarity learning},
  journal = {Nature Methods}
}


@article{doi:10.1016/j.meegid.2011.08.014,
  doi = {10.1016/j.meegid.2011.08.014},
  url = {https://doi.org/10.1016/j.meegid.2011.08.014},
  year = {2012},
  month = jul,
  publisher = {Elsevier {BV}},
  volume = {12},
  number = {5},
  pages = {913--921},
  author = {Renaud Gaujoux and Cathal Seoighe},
  title = {Semi-supervised Nonnegative Matrix Factorization for gene expression deconvolution: A case study},
  journal = {Infection, Genetics and Evolution}
}


@article{10.1101/gr.225302,
  doi = {10.1101/gr.225302},
  url = {https://doi.org/10.1101/gr.225302},
  year = {2002},
  month = jul,
  publisher = {Cold Spring Harbor Laboratory},
  volume = {12},
  number = {7},
  pages = {1112--1120},
  author = {J. Misra},
  title = {Interactive Exploration of Microarray Gene Expression Patterns in a Reduced Dimensional Space},
  journal = {Genome Research}
}


@article{doi:10.1101/626424,
  doi = {10.1101/626424},
  url = {https://doi.org/10.1101/626424},
  year = {2019},
  month = may,
  publisher = {Cold Spring Harbor Laboratory},
  author = {Robert Foreman and Roy Wollman},
  title = {Mammalian gene expression variability is explained by underlying cell state},
  journal = {bioRxiv}
}


@article{doi:10.1038/nmeth.2772,
  doi = {10.1038/nmeth.2772},
  url = {https://doi.org/10.1038/nmeth.2772},
  year = {2013},
  month = dec,
  publisher = {Springer Nature},
  volume = {11},
  number = {2},
  pages = {163--166},
  author = {Saiful Islam and Amit Zeisel and Simon Joost and Gioele La Manno and Pawel Zajac and Maria Kasper and Peter L\"{o}nnerberg and Sten Linnarsson},
  title = {Quantitative single-cell {RNA}-seq with unique molecular identifiers},
  journal = {Nature Methods}
}


@article{doi:10.1093/bib/bby076,
  doi = {10.1093/bib/bby076},
  url = {https://doi.org/10.1093/bib/bby076},
  year = {2018},
  month = aug,
  publisher = {Oxford University Press ({OUP})},
  author = {Taiyun Kim and Irene Rui Chen and Yingxin Lin and Andy Yi-Yang Wang and Jean Yee Hwa Yang and Pengyi Yang},
  title = {Impact of similarity metrics on single-cell {RNA}-seq data clustering},
  journal = {Briefings in Bioinformatics}
}


@article{doi:10.1073/pnas.2136632100,
  doi = {10.1073/pnas.2136632100},
  url = {https://doi.org/10.1073/pnas.2136632100},
  year = {2003},
  month = dec,
  publisher = {Proceedings of the National Academy of Sciences},
  volume = {100},
  number = {26},
  pages = {15522--15527},
  author = {J. C. Liao and R. Boscolo and Y.-L. Yang and L. M. Tran and C. Sabatti and V. P. Roychowdhury},
  title = {Network component analysis: Reconstruction of regulatory signals in biological systems},
  journal = {Proceedings of the National Academy of Sciences}
}


@article{doi:10.1038/nmeth.4220,
  doi = {10.1038/nmeth.4220},
  url = {https://doi.org/10.1038/nmeth.4220},
  year = {2017},
  month = mar,
  publisher = {Springer Nature},
  volume = {14},
  number = {4},
  pages = {381--387},
  author = {Valentine Svensson and Kedar Nath Natarajan and Lam-Ha Ly and Ricardo J Miragaia and Charlotte Labalette and Iain C Macaulay and Ana Cvejic and Sarah A Teichmann},
  title = {Power analysis of single-cell {RNA}-sequencing experiments},
  journal = {Nature Methods}
}


@article{doi:10.1101/gr.209601.116,
  doi = {10.1101/gr.209601.116},
  url = {https://doi.org/10.1101/gr.209601.116},
  year = {2017},
  month = jan,
  publisher = {Cold Spring Harbor Laboratory},
  volume = {27},
  number = {3},
  pages = {491--499},
  author = {Tom Smith and Andreas Heger and Ian Sudbery},
  title = {{UMI}-tools: modeling sequencing errors in Unique Molecular Identifiers to improve quantification accuracy},
  journal = {Genome Research}
}


@article{doi:10.1038/ncomms9687,
  doi = {10.1038/ncomms9687},
  url = {https://doi.org/10.1038/ncomms9687},
  year = {2015},
  month = oct,
  publisher = {Springer Science and Business Media {LLC}},
  volume = {6},
  number = {1},
  author = {Jong Kyoung Kim and Aleksandra A. Kolodziejczyk and Tomislav Ilicic and Sarah A. Teichmann and John C. Marioni},
  title = {Characterizing noise structure in single-cell {RNA}-seq distinguishes genuine from technical stochastic allelic expression},
  journal = {Nature Communications}
}


@article{doi:10.1093/nar/gkz116,
  doi = {10.1093/nar/gkz116},
  url = {https://doi.org/10.1093/nar/gkz116},
  year = {2019},
  month = feb,
  publisher = {Oxford University Press ({OUP})},
  volume = {47},
  number = {8},
  pages = {e48--e48},
  author = {Peng Xie and Mingxuan Gao and Chunming Wang and Jianfei Zhang and Pawan Noel and Chaoyong Yang and Daniel Von~Hoff and Haiyong Han and Michael Q Zhang and Wei Lin},
  title = {{SuperCT}: a supervised-learning framework for enhanced characterization of single-cell transcriptomic profiles},
  journal = {Nucleic Acids Research}
}


@article{doi:10.1038/s41592-019-0353-7,
  doi = {10.1038/s41592-019-0353-7},
  url = {https://doi.org/10.1038/s41592-019-0353-7},
  year = {2019},
  month = mar,
  publisher = {Springer Nature},
  volume = {16},
  number = {4},
  pages = {311--314},
  author = {Yue Deng and Feng Bao and Qionghai Dai and Lani F. Wu and Steven J. Altschuler},
  title = {Scalable analysis of cell-type composition from single-cell transcriptomics using deep recurrent learning},
  journal = {Nature Methods}
}


@article{doi:10.1038/nmeth.2930,
  doi = {10.1038/nmeth.2930},
  url = {https://doi.org/10.1038/nmeth.2930},
  year = {2014},
  month = apr,
  publisher = {Springer Nature},
  volume = {11},
  number = {6},
  pages = {637--640},
  author = {Dominic Gr\"{u}n and Lennart Kester and Alexander van Oudenaarden},
  title = {Validation of noise models for single-cell transcriptomics},
  journal = {Nature Methods}
}


@article{doi:10.1186/s13059-019-1670-y,
  doi = {10.1186/s13059-019-1670-y},
  url = {https://doi.org/10.1186/s13059-019-1670-y},
  year = {2019},
  month = mar,
  publisher = {Springer Nature},
  volume = {20},
  number = {1},
  author = {Avi Srivastava and Laraib Malik and Tom Smith and Ian Sudbery and Rob Patro},
  title = {Alevin efficiently estimates accurate gene abundances from {dscRNA}-seq data},
  journal = {Genome Biology}
}


@article{doi:10.1002/pmic.201700232,
  doi = {10.1002/pmic.201700232},
  url = {https://doi.org/10.1002/pmic.201700232},
  year = {2018},
  month = jan,
  publisher = {Wiley},
  volume = {18},
  number = {2},
  pages = {1700232},
  author = {Bo Wang and Daniele Ramazzotti and Luca De Sano and Junjie Zhu and Emma Pierson and Serafim Batzoglou},
  title = {{SIMLR}: A Tool for Large-Scale Genomic Analyses by Multi-Kernel Learning},
  journal = {{PROTEOMICS}}
}


@article{doi:10.1038/nmeth.4463,
  doi = {10.1038/nmeth.4463},
  url = {https://doi.org/10.1038/nmeth.4463},
  year = {2017},
  month = oct,
  publisher = {Springer Nature},
  volume = {14},
  number = {11},
  pages = {1083--1086},
  author = {Sara Aibar and Carmen Bravo Gonz{\'{a}}lez-Blas and Thomas Moerman and V{\^{a}}n Anh Huynh-Thu and Hana Imrichova and Gert Hulselmans and Florian Rambow and Jean-Christophe Marine and Pierre Geurts and Jan Aerts and Joost van den Oord and Zeynep Kalender Atak and Jasper Wouters and Stein Aerts},
  title = {{SCENIC}: single-cell regulatory network inference and clustering},
  journal = {Nature Methods}
}


@inproceedings{doi:10.1142/9789814644730_0014,
  doi = {10.1142/9789814644730_0014},
  url = {https://doi.org/10.1142/9789814644730_0014},
  year = {2014},
  month = nov,
  publisher = {{WORLD} {SCIENTIFIC}},
  author = {JIE TAN and MATTHEW UNG and CHAO CHENG and CASEY S GREENE},
  title = {{UNSUPERVISED} {FEATURE} {CONSTRUCTION} {AND} {KNOWLEDGE} {EXTRACTION} {FROM} {GENOME}-{WIDE} {ASSAYS} {OF} {BREAST} {CANCER} {WITH} {DENOISING} {AUTOENCODERS}},
  booktitle = {Biocomputing 2015}
}


@article{doi:10.1101/371179,
  doi = {10.1101/371179},
  url = {https://doi.org/10.1101/371179},
  year = {2018},
  month = jul,
  publisher = {Cold Spring Harbor Laboratory},
  author = {Brian Hie and Bryan Bryson and Bonnie Berger},
  title = {Panoramic stitching of heterogeneous single-cell transcriptomic data},
  journal = {bioRxiv}
}


@article{doi:10.1101/564955,
  doi = {10.1101/564955},
  url = {https://doi.org/10.1101/564955},
  year = {2019},
  month = mar,
  publisher = {Cold Spring Harbor Laboratory},
  author = {Warren A McGee and Harold Pimentel and Lior Pachter and Jane Y Wu},
  title = {Compositional Data Analysis is necessary for simulating and analyzing {RNA}-Seq data},
  journal = {bioRxiv}
}


@article{doi:10.1016/j.molcel.2017.01.023,
  doi = {10.1016/j.molcel.2017.01.023},
  url = {https://doi.org/10.1016/j.molcel.2017.01.023},
  year = {2017},
  month = feb,
  publisher = {Elsevier {BV}},
  volume = {65},
  number = {4},
  pages = {631--643.e4},
  author = {Christoph Ziegenhain and Beate Vieth and Swati Parekh and Bj\"{o}rn Reinius and Amy Guillaumet-Adkins and Martha Smets and Heinrich Leonhardt and Holger Heyn and Ines Hellmann and Wolfgang Enard},
  title = {Comparative Analysis of Single-Cell {RNA} Sequencing Methods},
  journal = {Molecular Cell}
}


@article{doi:10.1186/1471-2105-12-323,
  doi = {10.1186/1471-2105-12-323},
  url = {https://doi.org/10.1186/1471-2105-12-323},
  year = {2011},
  month = aug,
  publisher = {Springer Science and Business Media {LLC}},
  volume = {12},
  number = {1},
  author = {Bo Li and Colin N Dewey},
  title = {{RSEM}: accurate transcript quantification from {RNA}-Seq data with or without a reference genome},
  journal = {{BMC} Bioinformatics}
}


@article{doi:10.1101/318295,
  doi = {10.1101/318295},
  url = {https://doi.org/10.1101/318295},
  year = {2018},
  month = may,
  publisher = {Cold Spring Harbor Laboratory},
  author = {Christopher Heje Gr{\o}nbech and Maximillian Fornitz Vording and Pascal Timshel and Casper Kaae S{\o}nderby and Tune Hannes Pers and Ole Winther},
  title = {{scVAE}: Variational auto-encoders for single-cell gene expression data},
  journal = {bioRxiv}
}


@article{doi:10.1126/scisignal.aad1932,
  doi = {10.1126/scisignal.aad1932},
  url = {https://doi.org/10.1126/scisignal.aad1932},
  year = {2016},
  month = jun,
  publisher = {American Association for the Advancement of Science ({AAAS})},
  volume = {9},
  number = {432},
  pages = {re6--re6},
  author = {T. Ronan and Z. Qi and K. M. Naegle},
  title = {Avoiding common pitfalls when clustering biological data},
  journal = {Science Signaling}
}


@article{doi:10.1101/365643,
  doi = {10.1101/365643},
  url = {https://doi.org/10.1101/365643},
  year = {2018},
  month = jul,
  publisher = {Cold Spring Harbor Laboratory},
  author = {Marco Barsacchi and Helena Andres Terre and Pietro Li{\'{o}}},
  title = {{GEESE}: Metabolically driven latent space learning for gene expression data},
  journal = {bioRxiv}
}


@article{doi:10.1101/gr.903503,
  doi = {10.1101/gr.903503},
  url = {https://doi.org/10.1101/gr.903503},
  year = {2003},
  month = jul,
  publisher = {Cold Spring Harbor Laboratory},
  volume = {13},
  number = {7},
  pages = {1706--1718},
  author = {P. M. Kim},
  title = {Subsystem Identification Through Dimensionality Reduction of Large-Scale Gene Expression Data},
  journal = {Genome Research}
}


@article{doi:10.1186/s13059-016-0947-7,
  doi = {10.1186/s13059-016-0947-7},
  url = {https://doi.org/10.1186/s13059-016-0947-7},
  year = {2016},
  month = apr,
  publisher = {Springer Nature},
  volume = {17},
  number = {1},
  author = {Aaron T. L. Lun and Karsten Bach and John C. Marioni},
  title = {Pooling across cells to normalize single-cell {RNA} sequencing data with many zero counts},
  journal = {Genome Biology}
}


@article{doi:10.1101/174474,
  doi = {10.1101/174474},
  url = {https://doi.org/10.1101/174474},
  year = {2017},
  month = aug,
  publisher = {Cold Spring Harbor Laboratory},
  author = {Gregory P. Way and Casey S. Greene},
  title = {Extracting a Biologically Relevant Latent Space from Cancer Transcriptomes with Variational Autoencoders},
  journal = {bioRxiv}
}


@article{doi:10.1101/385534,
  doi = {10.1101/385534},
  url = {https://doi.org/10.1101/385534},
  year = {2018},
  month = aug,
  publisher = {Cold Spring Harbor Laboratory},
  author = {Qiwen Hu and Casey S. Greene},
  title = {Parameter tuning is a key part of dimensionality reduction via deep variational autoencoders for single cell {RNA} transcriptomics},
  journal = {bioRxiv}
}


@article{doi:10.1186/s12918-018-0642-2,
  doi = {10.1186/s12918-018-0642-2},
  url = {https://doi.org/10.1186/s12918-018-0642-2},
  year = {2018},
  month = dec,
  publisher = {Springer Nature},
  volume = {12},
  number = {S8},
  author = {Hung-I Harry Chen and Yu-Chiao Chiu and Tinghe Zhang and Songyao Zhang and Yufei Huang and Yidong Chen},
  title = {{GSAE}: an autoencoder with embedded gene-set nodes for genomics functional characterization},
  journal = {{BMC} Systems Biology}
}


@article{doi:10.1016/j.gpb.2018.08.003,
  doi = {10.1016/j.gpb.2018.08.003},
  url = {https://doi.org/10.1016/j.gpb.2018.08.003},
  year = {2018},
  month = oct,
  publisher = {Elsevier {BV}},
  volume = {16},
  number = {5},
  pages = {320--331},
  author = {Dongfang Wang and Jin Gu},
  title = {{VASC}: Dimension Reduction and Visualization of Single-cell {RNA}-seq Data by Deep Variational Autoencoder},
  journal = {Genomics,  Proteomics {\&} Bioinformatics}
}


@article{doi:10.1038/s41437-018-0181-z,
  doi = {10.1038/s41437-018-0181-z},
  url = {https://doi.org/10.1038/s41437-018-0181-z},
  year = {2019},
  month = jan,
  publisher = {Springer Science and Business Media {LLC}},
  volume = {123},
  number = {2},
  pages = {81--91},
  author = {Robert Horvath and Benjamin Laenen and Shohei Takuno and Tanja Slotte},
  title = {Single-cell expression noise and gene-body methylation in Arabidopsis thaliana},
  journal = {Heredity}
}


@article{doi:10.1016/j.eswa.2008.01.039,
  doi = {10.1016/j.eswa.2008.01.039},
  url = {https://doi.org/10.1016/j.eswa.2008.01.039},
  year = {2009},
  month = mar,
  publisher = {Elsevier {BV}},
  volume = {36},
  number = {2},
  pages = {3336--3341},
  author = {Hae-Sang Park and Chi-Hyuck Jun},
  title = {A simple and fast algorithm for K-medoids clustering},
  journal = {Expert Systems with Applications}
}


@article{doi:10.1128/mSystems.00025-15,
  doi = {10.1128/msystems.00025-15},
  url = {https://doi.org/10.1128/msystems.00025-15},
  year = {2016},
  month = jan,
  publisher = {American Society for Microbiology},
  volume = {1},
  number = {1},
  author = {Jie Tan and John H. Hammond and Deborah A. Hogan and Casey S. Greene},
  editor = {Jack A. Gilbert},
  title = {{ADAGE}-Based Integration of Publicly Available
                      Pseudomonas aeruginosa
                      Gene Expression Data with Denoising Autoencoders Illuminates Microbe-Host Interactions},
  journal = {{mSystems}}
}


@article{doi:10.1038/nmeth.4263,
  doi = {10.1038/nmeth.4263},
  url = {https://doi.org/10.1038/nmeth.4263},
  year = {2017},
  month = apr,
  publisher = {Springer Science and Business Media {LLC}},
  volume = {14},
  number = {6},
  pages = {584--586},
  author = {Rhonda Bacher and Li-Fang Chu and Ning Leng and Audrey P Gasch and James A Thomson and Ron M Stewart and Michael Newton and Christina Kendziorski},
  title = {{SCnorm}: robust normalization of single-cell {RNA}-seq data},
  journal = {Nature Methods}
}


@article{doi:10.1038/s41592-019-0372-4,
  doi = {10.1038/s41592-019-0372-4},
  url = {https://doi.org/10.1038/s41592-019-0372-4},
  year = {2019},
  month = apr,
  publisher = {Springer Science and Business Media {LLC}},
  volume = {16},
  number = {5},
  pages = {381--386},
  author = {Michael A. Skinnider and Jordan W. Squair and Leonard J. Foster},
  title = {Evaluating measures of association for single-cell transcriptomics},
  journal = {Nature Methods}
}


@article{doi:10.1101/532846,
  doi = {10.1101/532846},
  url = {https://doi.org/10.1101/532846},
  year = {2019},
  month = jan,
  publisher = {Cold Spring Harbor Laboratory},
  author = {Daniel B Burkhardt and Jay S Stanley and Ana Luisa Perdigoto and Scott A Gigante and Kevan C Herold and Guy Wolf and Antonio Giraldez and David van Dijk and Smita Krishnaswamy},
  title = {Enhancing experimental signals in single-cell {RNA}-sequencing data using graph signal processing},
  journal = {bioRxiv}
}


@article{doi:10.1101/397042,
  doi = {10.1101/397042},
  url = {https://doi.org/10.1101/397042},
  year = {2018},
  month = aug,
  publisher = {Cold Spring Harbor Laboratory},
  author = {Jong-Eun Park and Krzysztof Pola{\'{n}}ski and Kerstin Meyer and Sarah A. Teichmann},
  title = {Fast Batch Alignment of Single Cell Transcriptomes Unifies Multiple Mouse Cell Atlases into an Integrated Landscape},
  journal = {bioRxiv}
}


@article{doi:10.15252/msb.20188746,
  doi = {10.15252/msb.20188746},
  url = {https://doi.org/10.15252/msb.20188746},
  year = {2019},
  month = jun,
  publisher = {{EMBO}},
  volume = {15},
  number = {6},
  pages = {e8746},
  author = {Malte D Luecken and Fabian J Theis},
  title = {Current best practices in single-cell {RNA}-seq analysis: a tutorial},
  journal = {Molecular Systems Biology}
}


@article{doi:10.1016/j.coisb.2017.12.007,
  doi = {10.1016/j.coisb.2017.12.007},
  url = {https://doi.org/10.1016/j.coisb.2017.12.007},
  year = {2018},
  month = feb,
  publisher = {Elsevier {BV}},
  volume = {7},
  pages = {47--53},
  author = {Pablo G. Camara},
  title = {Methods and challenges in the analysis of single-cell {RNA}-sequencing data},
  journal = {Current Opinion in Systems Biology}
}


@article{doi:10.1038/s41467-018-04368-5,
  doi = {10.1038/s41467-018-04368-5},
  url = {https://doi.org/10.1038/s41467-018-04368-5},
  year = {2018},
  month = may,
  publisher = {Springer Science and Business Media {LLC}},
  volume = {9},
  number = {1},
  author = {Jiarui Ding and Anne Condon and Sohrab P. Shah},
  title = {Interpretable dimensionality reduction of single cell transcriptome data with deep generative models},
  journal = {Nature Communications}
}


@article{doi:10.1038/ng.2764,
  doi = {10.1038/ng.2764},
  url = {https://doi.org/10.1038/ng.2764},
  year = {2013},
  month = sep,
  publisher = {Springer Nature},
  volume = {45},
  number = {10},
  pages = {1113--1120},
  author = {John N Weinstein and   and Eric A Collisson and Gordon B Mills and Kenna R Mills Shaw and Brad A Ozenberger and Kyle Ellrott and Ilya Shmulevich and Chris Sander and Joshua M Stuart},
  title = {The Cancer Genome Atlas Pan-Cancer analysis project},
  journal = {Nature Genetics}
}


@inproceedings{doi:10.1142/9789813279827_0034,
  doi = {10.1142/9789813279827_0034},
  url = {https://doi.org/10.1142/9789813279827_0034},
  year = {2018},
  month = nov,
  publisher = {{WORLD} {SCIENTIFIC}},
  author = {Maxwell P. Gold and Alexander LeNail and Ernest Fraenkel},
  title = {Shallow Sparsely-Connected Autoencoders for Gene Set Projection},
  booktitle = {Biocomputing 2019}
}


@article{doi:10.1101/478503,
  doi = {10.1101/478503},
  url = {https://doi.org/10.1101/478503},
  year = {2018},
  month = nov,
  publisher = {Cold Spring Harbor Laboratory},
  author = {M. Lotfollahi and F. Alexander Wolf and Fabian J. Theis},
  title = {Generative modeling and latent space arithmetics predict single-cell perturbation response across cell types,  studies and species},
  journal = {bioRxiv}
}


@article{doi:10.1111/j.1461-0248.2004.00707.x,
  doi = {10.1111/j.1461-0248.2004.00707.x},
  url = {https://doi.org/10.1111/j.1461-0248.2004.00707.x},
  year = {2004},
  month = dec,
  publisher = {Wiley},
  volume = {8},
  number = {2},
  pages = {148--159},
  author = {Anne Chao and Robin L. Chazdon and Robert K. Colwell and Tsung-Jen Shen},
  title = {A new statistical approach for assessing similarity of species composition with incidence and abundance data},
  journal = {Ecology Letters}
}


@article{doi:10.1038/nbt.3192,
  doi = {10.1038/nbt.3192},
  url = {https://doi.org/10.1038/nbt.3192},
  year = {2015},
  month = apr,
  publisher = {Springer Science and Business Media {LLC}},
  volume = {33},
  number = {5},
  pages = {495--502},
  author = {Rahul Satija and Jeffrey A Farrell and David Gennert and Alexander F Schier and Aviv Regev},
  title = {Spatial reconstruction of single-cell gene expression data},
  journal = {Nature Biotechnology}
}


@article{doi:10.1016/j.cels.2017.06.003,
  doi = {10.1016/j.cels.2017.06.003},
  url = {https://doi.org/10.1016/j.cels.2017.06.003},
  year = {2017},
  month = jul,
  publisher = {Elsevier {BV}},
  volume = {5},
  number = {1},
  pages = {63--71.e6},
  author = {Jie Tan and Georgia Doing and Kimberley A. Lewis and Courtney E. Price and Kathleen M. Chen and Kyle C. Cady and Barret Perchuk and Michael T. Laub and Deborah A. Hogan and Casey S. Greene},
  title = {Unsupervised Extraction of Stable Expression Signatures from Public Compendia with an Ensemble of Neural Networks},
  journal = {Cell Systems}
}


@article{doi:10.1016/j.cell.2008.09.050,
  doi = {10.1016/j.cell.2008.09.050},
  url = {https://doi.org/10.1016/j.cell.2008.09.050},
  year = {2008},
  month = oct,
  publisher = {Elsevier {BV}},
  volume = {135},
  number = {2},
  pages = {216--226},
  author = {Arjun Raj and Alexander van Oudenaarden},
  title = {Nature,  Nurture,  or Chance: Stochastic Gene Expression and Its Consequences},
  journal = {Cell}
}


@article{doi:10.1038/nmeth.4150,
  doi = {10.1038/nmeth.4150},
  url = {https://doi.org/10.1038/nmeth.4150},
  year = {2017},
  month = jan,
  publisher = {Springer Science and Business Media {LLC}},
  volume = {14},
  number = {3},
  pages = {309--315},
  author = {Xiaojie Qiu and Andrew Hill and Jonathan Packer and Dejun Lin and Yi-An Ma and Cole Trapnell},
  title = {Single-cell {mRNA} quantification and differential analysis with Census},
  journal = {Nature Methods}
}


@article{doi:10.1093/nar/gkx828,
  doi = {10.1093/nar/gkx828},
  url = {https://doi.org/10.1093/nar/gkx828},
  year = {2017},
  month = sep,
  publisher = {Oxford University Press ({OUP})},
  volume = {45},
  number = {22},
  pages = {e179--e179},
  author = {Shun H. Yip and Panwen Wang and Jean-Pierre A. Kocher and Pak Chung Sham and Junwen Wang},
  title = {Linnorm: improved statistical analysis for single cell {RNA}-seq expression data},
  journal = {Nucleic Acids Research}
}


@article{doi:10.1093/bioinformatics/17.6.520,
  doi = {10.1093/bioinformatics/17.6.520},
  url = {https://doi.org/10.1093/bioinformatics/17.6.520},
  year = {2001},
  month = jun,
  publisher = {Oxford University Press ({OUP})},
  volume = {17},
  number = {6},
  pages = {520--525},
  author = {O. Troyanskaya and M. Cantor and G. Sherlock and P. Brown and T. Hastie and R. Tibshirani and D. Botstein and R. B. Altman},
  title = {Missing value estimation methods for {DNA} microarrays},
  journal = {Bioinformatics}
}


@article{doi:10.1186/s12859-015-0852-1,
  doi = {10.1186/s12859-015-0852-1},
  url = {https://doi.org/10.1186/s12859-015-0852-1},
  year = {2016},
  month = jan,
  publisher = {Springer Nature},
  volume = {17},
  number = {S1},
  author = {Lujia Chen and Chunhui Cai and Vicky Chen and Xinghua Lu},
  title = {Learning a hierarchical representation of the yeast transcriptomic machinery using an autoencoder model},
  journal = {{BMC} Bioinformatics}
}


@article{doi:10.1038/s41592-018-0229-2,
  doi = {10.1038/s41592-018-0229-2},
  url = {https://doi.org/10.1038/s41592-018-0229-2},
  year = {2018},
  month = nov,
  publisher = {Springer Nature},
  volume = {15},
  number = {12},
  pages = {1053--1058},
  author = {Romain Lopez and Jeffrey Regier and Michael B. Cole and Michael I. Jordan and Nir Yosef},
  title = {Deep generative modeling for single-cell transcriptomics},
  journal = {Nature Methods}
}


@article{doi:10.1016/j.cels.2017.08.014,
  doi = {10.1016/j.cels.2017.08.014},
  url = {https://doi.org/10.1016/j.cels.2017.08.014},
  year = {2017},
  month = sep,
  publisher = {Elsevier {BV}},
  volume = {5},
  number = {3},
  pages = {251--267.e3},
  author = {Thalia E. Chan and Michael P.H. Stumpf and Ann C. Babtie},
  title = {Gene Regulatory Network Inference from Single-Cell Data Using Multivariate Information Measures},
  journal = {Cell Systems}
}


@article{doi:10.1038/nmeth.2967,
  doi = {10.1038/nmeth.2967},
  url = {https://doi.org/10.1038/nmeth.2967},
  year = {2014},
  month = may,
  publisher = {Springer Nature},
  volume = {11},
  number = {7},
  pages = {740--742},
  author = {Peter V Kharchenko and Lev Silberstein and David T Scadden},
  title = {Bayesian approach to single-cell differential expression analysis},
  journal = {Nature Methods}
}


@article{doi:10.1038/s41467-018-07931-2,
  doi = {10.1038/s41467-018-07931-2},
  url = {https://doi.org/10.1038/s41467-018-07931-2},
  year = {2019},
  month = jan,
  publisher = {Springer Nature},
  volume = {10},
  number = {1},
  author = {G\"{o}kcen Eraslan and Lukas M. Simon and Maria Mircea and Nikola S. Mueller and Fabian J. Theis},
  title = {Single-cell {RNA}-seq denoising using a deep count autoencoder},
  journal = {Nature Communications}
}


@article{doi:10.1038/nbt.4091,
  doi = {10.1038/nbt.4091},
  url = {https://doi.org/10.1038/nbt.4091},
  year = {2018},
  month = apr,
  publisher = {Springer Science and Business Media {LLC}},
  volume = {36},
  number = {5},
  pages = {421--427},
  author = {Laleh Haghverdi and Aaron T L Lun and Michael D Morgan and John C Marioni},
  title = {Batch effects in single-cell {RNA}-sequencing data are corrected by matching mutual nearest neighbors},
  journal = {Nature Biotechnology}
}


@article{doi:10.1038/s41564-018-0330-4,
  doi = {10.1038/s41564-018-0330-4},
  url = {https://doi.org/10.1038/s41564-018-0330-4},
  year = {2019},
  month = feb,
  publisher = {Springer Nature},
  volume = {4},
  number = {3},
  pages = {480--491},
  author = {Malika Saint and Fran{\c{c}}ois Bertaux and Wenhao Tang and Xi-Ming Sun and Laurence Game and Anna K\"{o}ferle and J\"{u}rg B\"{a}hler and Vahid Shahrezaei and Samuel Marguerat},
  title = {Single-cell imaging and {RNA} sequencing reveal patterns of gene expression heterogeneity during fission yeast growth and adaptation},
  journal = {Nature Microbiology}
}


@article{doi:10.1016/j.jembe.2005.12.017,
  doi = {10.1016/j.jembe.2005.12.017},
  url = {https://doi.org/10.1016/j.jembe.2005.12.017},
  year = {2006},
  month = mar,
  publisher = {Elsevier {BV}},
  volume = {330},
  number = {1},
  pages = {55--80},
  author = {K. Robert Clarke and Paul J. Somerfield and M. Gee Chapman},
  title = {On resemblance measures for ecological studies,  including taxonomic dissimilarities and a zero-adjusted Bray{\textendash}Curtis coefficient for denuded assemblages},
  journal = {Journal of Experimental Marine Biology and Ecology}
}


@article{doi:10.1093/molbev/msw189,
  doi = {10.1093/molbev/msw189},
  url = {https://doi.org/10.1093/molbev/msw189},
  year = {2016},
  month = sep,
  publisher = {Oxford University Press ({OUP})},
  volume = {33},
  number = {12},
  pages = {3108--3132},
  author = {Irwin Jungreis and Clara S. Chan and Robert M. Waterhouse and Gabriel Fields and Michael F. Lin and Manolis Kellis},
  title = {Evolutionary Dynamics of Abundant Stop Codon Readthrough},
  journal = {Molecular Biology and Evolution}
}


@article{doi:10.1038/nature11184,
  doi = {10.1038/nature11184},
  url = {https://doi.org/10.1038/nature11184},
  year = {2012},
  month = jun,
  publisher = {Springer Science and Business Media {LLC}},
  volume = {487},
  number = {7407},
  pages = {370--374},
  author = {Anne-Ruxandra Carvunis and Thomas Rolland and Ilan Wapinski and Michael A. Calderwood and Muhammed A. Yildirim and Nicolas Simonis and Benoit Charloteaux and C{\'{e}}sar A. Hidalgo and Justin Barbette and Balaji Santhanam and Gloria A. Brar and Jonathan S. Weissman and Aviv Regev and Nicolas Thierry-Mieg and Michael E. Cusick and Marc Vidal},
  title = {Proto-genes and de novo gene birth},
  journal = {Nature}
}


@article{doi:10.1101/498667,
  doi = {10.1101/498667},
  url = {https://doi.org/10.1101/498667},
  year = {2018},
  month = dec,
  publisher = {Cold Spring Harbor Laboratory},
  author = {Gerardus Hendriks and Lisa A Jung and Anton JM Larsson and Oscar Andersson Forsman and Michael Lidschreiber and Katja Lidschreiber and Patrick Cramer and Rickard Sandberg},
  title = {{NASC}-seq monitors {RNA} synthesis in single cells},
  journal = {bioRxiv}
}


@article{doi:10.1038/s41586-018-0414-6,
  doi = {10.1038/s41586-018-0414-6},
  url = {https://doi.org/10.1038/s41586-018-0414-6},
  year = {2018},
  month = aug,
  publisher = {Springer Nature},
  volume = {560},
  number = {7719},
  pages = {494--498},
  author = {Gioele La Manno and Ruslan Soldatov and Amit Zeisel and Emelie Braun and Hannah Hochgerner and Viktor Petukhov and Katja Lidschreiber and Maria E. Kastriti and Peter L\"{o}nnerberg and Alessandro Furlan and Jean Fan and Lars E. Borm and Zehua Liu and David van Bruggen and Jimin Guo and Xiaoling He and Roger Barker and Erik Sundstr\"{o}m and Gon{\c{c}}alo Castelo-Branco and Patrick Cramer and Igor Adameyko and Sten Linnarsson and Peter V. Kharchenko},
  title = {{RNA} velocity of single cells},
  journal = {Nature}
}


@article{doi:10.1016/j.spl.2018.02.042,
  doi = {10.1016/j.spl.2018.02.042},
  url = {https://doi.org/10.1016/j.spl.2018.02.042},
  year = {2018},
  month = may,
  publisher = {Elsevier {BV}},
  volume = {136},
  pages = {46--50},
  author = {Sofia C. Olhede and Patrick J. Wolfe},
  title = {The future of statistics and data science},
  journal = {Statistics {\&} Probability Letters}
}


@article{doi:10.1101/563775,
  doi = {10.1101/563775},
  url = {https://doi.org/10.1101/563775},
  year = {2019},
  month = feb,
  publisher = {Cold Spring Harbor Laboratory},
  author = {Ye Wang and Haochen Wang and Lei Wei and Shuailin Li and Liyang Liu and Xiaowo Wang},
  title = {Synthetic Promoter Design in Escherichia coli based on Generative Adversarial Network},
  journal = {bioRxiv}
}


@article{doi:10.1101/208819,
  doi = {10.1101/208819},
  url = {https://doi.org/10.1101/208819},
  year = {2017},
  month = oct,
  publisher = {Cold Spring Harbor Laboratory},
  author = {F. Alexander Wolf and Fiona Hamey and Mireya Plass and Jordi Solana and Joakim S. Dahlin and Berthold G\"{o}ttgens and Nikolaus Rajewsky and Lukas Simon and Fabian J. Theis},
  title = {Graph abstraction reconciles clustering with trajectory inference through a topology preserving map of single cells},
  journal = {bioRxiv}
}


@article{doi:10.1002/eji.201646347,
  doi = {10.1002/eji.201646347},
  url = {https://doi.org/10.1002/eji.201646347},
  year = {2016},
  month = oct,
  publisher = {Wiley},
  volume = {46},
  number = {11},
  pages = {2496--2506},
  author = {Robrecht Cannoodt and Wouter Saelens and Yvan Saeys},
  title = {Computational methods for trajectory inference from single-cell transcriptomics},
  journal = {European Journal of Immunology}
}


@article{doi:10.1093/bioinformatics/btv325,
  doi = {10.1093/bioinformatics/btv325},
  url = {https://doi.org/10.1093/bioinformatics/btv325},
  year = {2015},
  month = may,
  publisher = {Oxford University Press ({OUP})},
  volume = {31},
  number = {18},
  pages = {2989--2998},
  author = {Laleh Haghverdi and Florian Buettner and Fabian J. Theis},
  title = {Diffusion maps for high-dimensional single-cell analysis of differentiation data},
  journal = {Bioinformatics}
}


@article{doi:10.1038/nbt.3569,
  doi = {10.1038/nbt.3569},
  url = {https://doi.org/10.1038/nbt.3569},
  year = {2016},
  month = may,
  publisher = {Springer Nature},
  volume = {34},
  number = {6},
  pages = {637--645},
  author = {Manu Setty and Michelle D Tadmor and Shlomit Reich-Zeliger and Omer Angel and Tomer Meir Salame and Pooja Kathail and Kristy Choi and Sean Bendall and Nir Friedman and Dana Pe{\textquotesingle}er},
  title = {Wishbone identifies bifurcating developmental trajectories from single-cell data},
  journal = {Nature Biotechnology}
}


@article{doi:10.1038/nmeth.4402,
  doi = {10.1038/nmeth.4402},
  url = {https://doi.org/10.1038/nmeth.4402},
  year = {2017},
  month = aug,
  publisher = {Springer Nature},
  volume = {14},
  number = {10},
  pages = {979--982},
  author = {Xiaojie Qiu and Qi Mao and Ying Tang and Li Wang and Raghav Chawla and Hannah A Pliner and Cole Trapnell},
  title = {Reversed graph embedding resolves complex single-cell trajectories},
  journal = {Nature Methods}
}


@article{doi:10.1101/120378,
  doi = {10.1101/120378},
  url = {https://doi.org/10.1101/120378},
  year = {2017},
  month = mar,
  publisher = {Cold Spring Harbor Laboratory},
  author = {Kevin R. Moon and David van Dijk and Zheng Wang and Scott Gigante and Daniel B. Burkhardt and William S. Chen and Kristina Yim and Antonia van den Elzen and Matthew J. Hirn and Ronald R. Coifman and Natalia B. Ivanova and Guy Wolf and Smita Krishnaswamy},
  title = {Visualizing Structure and Transitions for Biological Data Exploration},
  journal = {bioRxiv}
}


@article{doi:10.1186/s13059-017-1382-0,
  doi = {10.1186/s13059-017-1382-0},
  url = {https://doi.org/10.1186/s13059-017-1382-0},
  year = {2018},
  month = feb,
  publisher = {Springer Nature},
  volume = {19},
  number = {1},
  author = {F. Alexander Wolf and Philipp Angerer and Fabian J. Theis},
  title = {{SCANPY}: large-scale single-cell gene expression data analysis},
  journal = {Genome Biology}
}


@article{doi:10.1016/j.cels.2017.10.012,
  doi = {10.1016/j.cels.2017.10.012},
  url = {https://doi.org/10.1016/j.cels.2017.10.012},
  year = {2018},
  month = jan,
  publisher = {Elsevier {BV}},
  volume = {6},
  number = {1},
  pages = {37--51.e9},
  author = {Charles A. Herring and Amrita Banerjee and Eliot T. McKinley and Alan J. Simmons and Jie Ping and Joseph T. Roland and Jeffrey L. Franklin and Qi Liu and Michael J. Gerdes and Robert J. Coffey and Ken S. Lau},
  title = {Unsupervised Trajectory Analysis of Single-Cell {RNA}-Seq and Imaging Data Reveals Alternative Tuft Cell Origins in the Gut},
  journal = {Cell Systems}
}


@article{doi:10.1038/nbt.2859,
  doi = {10.1038/nbt.2859},
  url = {https://doi.org/10.1038/nbt.2859},
  year = {2014},
  month = mar,
  publisher = {Springer Nature},
  volume = {32},
  number = {4},
  pages = {381--386},
  author = {Cole Trapnell and Davide Cacchiarelli and Jonna Grimsby and Prapti Pokharel and Shuqiang Li and Michael Morse and Niall J Lennon and Kenneth J Livak and Tarjei S Mikkelsen and John L Rinn},
  title = {The dynamics and regulators of cell fate decisions are revealed by pseudotemporal ordering of single cells},
  journal = {Nature Biotechnology}
}


@article{doi:10.1371/journal.pbio.1002585,
  doi = {10.1371/journal.pbio.1002585},
  url = {https://doi.org/10.1371/journal.pbio.1002585},
  year = {2016},
  month = dec,
  publisher = {Public Library of Science ({PLoS})},
  volume = {14},
  number = {12},
  pages = {e1002585},
  author = {Ang{\'{e}}lique Richard and Loïs Boullu and Ulysse Herbach and Arnaud Bonnafoux and Val{\'{e}}rie Morin and Elodie Vallin and Anissa Guillemin and Nan Papili Gao and Rudiyanto Gunawan and J{\'{e}}r{\'{e}}mie Cosette and Oph{\'{e}}lie Arnaud and Jean-Jacques Kupiec and Thibault Espinasse and Sandrine Gonin-Giraud and Olivier Gandrillon},
  editor = {Sarah A. Teichmann},
  title = {Single-Cell-Based Analysis Highlights a Surge in Cell-to-Cell Molecular Variability Preceding Irreversible Commitment in a Differentiation Process},
  journal = {{PLOS} Biology}
}


@article{doi:10.1073/pnas.1408993111,
  doi = {10.1073/pnas.1408993111},
  url = {https://doi.org/10.1073/pnas.1408993111},
  year = {2014},
  month = dec,
  publisher = {Proceedings of the National Academy of Sciences},
  volume = {111},
  number = {52},
  pages = {E5643--E5650},
  author = {Eugenio Marco and Robert L. Karp and Guoji Guo and Paul Robson and Adam H. Hart and Lorenzo Trippa and Guo-Cheng Yuan},
  title = {Bifurcation analysis of single-cell gene expression data reveals epigenetic landscape},
  journal = {Proceedings of the National Academy of Sciences}
}


@article{doi:10.1126/science.aar3131,
  doi = {10.1126/science.aar3131},
  url = {https://doi.org/10.1126/science.aar3131},
  year = {2018},
  month = apr,
  publisher = {American Association for the Advancement of Science ({AAAS})},
  volume = {360},
  number = {6392},
  pages = {eaar3131},
  author = {Jeffrey A. Farrell and Yiqun Wang and Samantha J. Riesenfeld and Karthik Shekhar and Aviv Regev and Alexander F. Schier},
  title = {Single-cell reconstruction of developmental trajectories during zebrafish embryogenesis},
  journal = {Science}
}


@article{doi:10.1016/j.cell.2014.04.005,
  doi = {10.1016/j.cell.2014.04.005},
  url = {https://doi.org/10.1016/j.cell.2014.04.005},
  year = {2014},
  month = apr,
  publisher = {Elsevier {BV}},
  volume = {157},
  number = {3},
  pages = {714--725},
  author = {Sean~C. Bendall and Kara~L. Davis and El-ad~David Amir and Michelle~D. Tadmor and Erin~F. Simonds and Tiffany~J. Chen and Daniel~K. Shenfeld and Garry~P. Nolan and Dana Pe'er},
  title = {Single-Cell Trajectory Detection Uncovers Progression and Regulatory Coordination in Human B Cell Development},
  journal = {Cell}
}


@article{doi:10.1101/276907,
  doi = {10.1101/276907},
  url = {https://doi.org/10.1101/276907},
  year = {2018},
  month = mar,
  publisher = {Cold Spring Harbor Laboratory},
  author = {Wouter Saelens and Robrecht Cannoodt and Helena Todorov and Yvan Saeys},
  title = {A comparison of single-cell trajectory inference methods: towards more accurate and robust tools},
  journal = {bioRxiv}
}


@article{doi:10.1101/237065,
  doi = {10.1101/237065},
  url = {https://doi.org/10.1101/237065},
  year = {2017},
  month = dec,
  publisher = {Cold Spring Harbor Laboratory},
  author = {Matthew Amodio and David van Dijk and Krishnan Srinivasan and William S Chen and Hussein Mohsen and Kevin R. Moon and Allison Campbell and Yujiao Zhao and Xiaomei Wang and Manjunatha Venkataswamy and Anita Desai and V. Ravi and Priti Kumar and Ruth Montgomery and Guy Wolf and Smita Krishnaswamy},
  title = {Exploring Single-Cell Data with Deep Multitasking Neural Networks},
  journal = {bioRxiv}
}


@article{doi:10.1016/j.celrep.2018.09.006,
  doi = {10.1016/j.celrep.2018.09.006},
  url = {https://doi.org/10.1016/j.celrep.2018.09.006},
  year = {2018},
  month = oct,
  publisher = {Elsevier {BV}},
  volume = {25},
  number = {4},
  pages = {871--883},
  author = {Jeffrey B. Cheng and Andrew J. Sedgewick and Alex I. Finnegan and Paymann Harirchian and Jerry Lee and Sunjong Kwon and Marlys S. Fassett and Justin Golovato and Matthew Gray and Ruby Ghadially and Wilson Liao and Bethany E. Perez White and Theodora M. Mauro and Thaddeus Mully and Esther A. Kim and Hani Sbitany and Isaac M. Neuhaus and Roy C. Grekin and Siegrid S. Yu and Joe W. Gray and Elizabeth Purdom and Ralf Paus and Charles J. Vaske and Stephen C. Benz and Jun S. Song and Raymond J. Cho},
  title = {Transcriptional Programming of Normal and Inflamed Human Epidermis at Single-Cell Resolution},
  journal = {Cell Reports}
}

@article{doi:10.1093/nar/gky900,
  doi = {10.1093/nar/gky900},
  url = {https://doi.org/10.1093/nar/gky900},
  year = {2018},
  month = oct,
  publisher = {Oxford University Press ({OUP})},
  volume = {47},
  number = {D1},
  pages = {D721--D728},
  author = {Xinxin Zhang and Yujia Lan and Jinyuan Xu and Fei Quan and Erjie Zhao and Chunyu Deng and Tao Luo and Liwen Xu and Gaoming Liao and Min Yan and Yanyan Ping and Feng Li and Aiai Shi and Jing Bai and Tingting Zhao and Xia Li and Yun Xiao},
  title = {{CellMarker}: a manually curated resource of cell markers in human and mouse},
  journal = {Nucleic Acids Research}
}


@article{10.1016/j.celrep.2018.09.006,
  doi = {10.1016/j.celrep.2018.09.006},
  url = {https://doi.org/10.1016/j.celrep.2018.09.006},
  year = {2018},
  month = oct,
  publisher = {Elsevier {BV}},
  volume = {25},
  number = {4},
  pages = {871--883},
  author = {Jeffrey B. Cheng and Andrew J. Sedgewick and Alex I. Finnegan and Paymann Harirchian and Jerry Lee and Sunjong Kwon and Marlys S. Fassett and Justin Golovato and Matthew Gray and Ruby Ghadially and Wilson Liao and Bethany E. Perez White and Theodora M. Mauro and Thaddeus Mully and Esther A. Kim and Hani Sbitany and Isaac M. Neuhaus and Roy C. Grekin and Siegrid S. Yu and Joe W. Gray and Elizabeth Purdom and Ralf Paus and Charles J. Vaske and Stephen C. Benz and Jun S. Song and Raymond J. Cho},
  title = {Transcriptional Programming of Normal and Inflamed Human Epidermis at Single-Cell Resolution},
  journal = {Cell Reports}
}


@article{doi:10.1016/j.cell.2015.05.002,
  doi = {10.1016/j.cell.2015.05.002},
  url = {https://doi.org/10.1016/j.cell.2015.05.002},
  year = {2015},
  month = may,
  publisher = {Elsevier {BV}},
  volume = {161},
  number = {5},
  pages = {1202--1214},
  author = {Evan~Z. Macosko and Anindita Basu and Rahul Satija and James Nemesh and Karthik Shekhar and Melissa Goldman and Itay Tirosh and Allison~R. Bialas and Nolan Kamitaki and Emily~M. Martersteck and John~J. Trombetta and David~A. Weitz and Joshua~R. Sanes and Alex~K. Shalek and Aviv Regev and Steven~A. McCarroll},
  title = {Highly Parallel Genome-wide Expression Profiling of Individual Cells Using Nanoliter Droplets},
  journal = {Cell}
}


@article{doi:10.1186/s13059-016-0888-1,
  doi = {10.1186/s13059-016-0888-1},
  url = {https://doi.org/10.1186/s13059-016-0888-1},
  year = {2016},
  month = feb,
  publisher = {Springer Nature},
  volume = {17},
  number = {1},
  author = {Tomislav Ilicic and Jong Kyoung Kim and Aleksandra A. Kolodziejczyk and Frederik Otzen Bagger and Davis James McCarthy and John C. Marioni and Sarah A. Teichmann},
  title = {Classification of low quality cells from single-cell {RNA}-seq data},
  journal = {Genome Biology}
}

@article{arXiv:1412.6980,
  title={Adam: A Method for Stochastic Optimization},
  author={Diederik P. Kingma and Jimmy Ba},
  journal={arXiv},
  year={2014},
  volume={abs/1412.6980}
}


@article{arXiv:1512.03385,
  author    = {Kaiming He and
               Xiangyu Zhang and
               Shaoqing Ren and
               Jian Sun},
  title     = {Deep Residual Learning for Image Recognition},
  journal   = {arXiv},
  volume    = {abs/1512.03385},
  year      = {2015},
  url       = {http://arxiv.org/abs/1512.03385},
  archivePrefix = {arXiv},
  eprint    = {1512.03385},
  timestamp = {Wed, 17 Apr 2019 17:23:45 +0200},
  biburl    = {https://dblp.org/rec/bib/journals/corr/HeZRS15},
  bibsource = {dblp computer science bibliography, https://dblp.org}
}


@article{arXiv:1602.07261,
  author    = {Christian Szegedy and
               Sergey Ioffe and
               Vincent Vanhoucke},
  title     = {Inception-v4, Inception-ResNet and the Impact of Residual Connections
               on Learning},
  journal   = {arXiv},
  volume    = {abs/1602.07261},
  year      = {2016},
  url       = {http://arxiv.org/abs/1602.07261},
  archivePrefix = {arXiv},
  eprint    = {1602.07261},
  timestamp = {Mon, 13 Aug 2018 16:48:39 +0200},
  biburl    = {https://dblp.org/rec/bib/journals/corr/SzegedyIV16},
  bibsource = {dblp computer science bibliography, https://dblp.org}
}


@article{doi:10.1093/nar/29.14.2994,
  doi = {10.1093/nar/29.14.2994},
  url = {https://doi.org/10.1093/nar/29.14.2994},
  year = {2001},
  month = jul,
  publisher = {Oxford University Press ({OUP})},
  volume = {29},
  number = {14},
  pages = {2994--3005},
  author = {A. A. Schaffer},
  title = {Improving the accuracy of {PSI}-{BLAST} protein database searches with composition-based statistics and other refinements},
  journal = {Nucleic Acids Research}
}


@article{doi:10.1016/j.jbi.2010.07.001,
  doi = {10.1016/j.jbi.2010.07.001},
  url = {https://doi.org/10.1016/j.jbi.2010.07.001},
  year = {2010},
  month = dec,
  publisher = {Elsevier {BV}},
  volume = {43},
  number = {6},
  pages = {932--944},
  author = {Jesse M. Engreitz and Bernie J. Daigle and Jonathan J. Marshall and Russ B. Altman},
  title = {Independent component analysis: Mining microarray data for fundamental human gene expression modules},
  journal = {Journal of Biomedical Informatics}
}


@article{doi:10.1093/bioinformatics/btz158,
  doi = {10.1093/bioinformatics/btz158},
  url = {https://doi.org/10.1093/bioinformatics/btz158},
  year = {2019},
  month = mar,
  publisher = {Oxford University Press ({OUP})},
  author = {Ladislav Ramp{\'{a}}{\v{s}}ek and Daniel Hidru and Petr Smirnov and Benjamin Haibe-Kains and Anna Goldenberg},
  editor = {Russell Schwartz},
  title = {Dr.{VAE}: improving drug response prediction via modeling of drug perturbation effects},
  journal = {Bioinformatics}
}


@article{doi:10.1038/nmeth.3971,
  doi = {10.1038/nmeth.3971},
  url = {https://doi.org/10.1038/nmeth.3971},
  year = {2016},
  month = aug,
  publisher = {Springer Science and Business Media {LLC}},
  volume = {13},
  number = {10},
  pages = {845--848},
  author = {Laleh Haghverdi and Maren B\"{u}ttner and F Alexander Wolf and Florian Buettner and Fabian J Theis},
  title = {Diffusion pseudotime robustly reconstructs lineage branching},
  journal = {Nature Methods}
}


@article{doi:10.1002/cyto.a.22608,
  doi = {10.1002/cyto.a.22608},
  url = {https://doi.org/10.1002/cyto.a.22608},
  year = {2015},
  month = jan,
  publisher = {Wiley},
  volume = {87},
  number = {2},
  pages = {166--175},
  author = {Graham M. Richardson and Joanne Lannigan and Ian G. Macara},
  title = {Does {FACS} perturb gene expression?},
  journal = {Cytometry Part A}
}


@article{doi:10.1002/cyto.a.22352,
  doi = {10.1002/cyto.a.22352},
  url = {https://doi.org/10.1002/cyto.a.22352},
  year = {2013},
  month = sep,
  publisher = {Wiley},
  volume = {85},
  number = {1},
  pages = {94--104},
  author = {Nadejda Beliakova-Bethell and Marta Massanella and Cory White and Steven M. Lada and Pinyi Du and Florin Vaida and Juli{\`{a}} Blanco and Celsa A. Spina and Christopher H. Woelk},
  title = {The effect of cell subset isolation method on gene expression in leukocytes},
  journal = {Cytometry Part A}
}


@article{doi:10.1038/nature04785,
  doi = {10.1038/nature04785},
  url = {https://doi.org/10.1038/nature04785},
  year = {2006},
  month = may,
  publisher = {Springer Nature},
  volume = {441},
  number = {7095},
  pages = {840--846},
  author = {John R. S. Newman and Sina Ghaemmaghami and Jan Ihmels and David K. Breslow and Matthew Noble and Joseph L. DeRisi and Jonathan S. Weissman},
  title = {Single-cell proteomic analysis of S. cerevisiae reveals the architecture of biological noise},
  journal = {Nature}
}


@article{doi:10.1038/nbt.3102,
  doi = {10.1038/nbt.3102},
  url = {https://doi.org/10.1038/nbt.3102},
  year = {2015},
  month = jan,
  publisher = {Springer Science and Business Media {LLC}},
  volume = {33},
  number = {2},
  pages = {155--160},
  author = {Florian Buettner and Kedar N Natarajan and F Paolo Casale and Valentina Proserpio and Antonio Scialdone and Fabian J Theis and Sarah A Teichmann and John C Marioni and Oliver Stegle},
  title = {Computational analysis of cell-to-cell heterogeneity in single-cell {RNA}-sequencing data reveals hidden subpopulations of cells},
  journal = {Nature Biotechnology}
}


@article{doi:10.1038/s41576-019-0093-7,
  doi = {10.1038/s41576-019-0093-7},
  url = {https://doi.org/10.1038/s41576-019-0093-7},
  year = {2019},
  month = jan,
  publisher = {Springer Nature},
  volume = {20},
  number = {5},
  pages = {257--272},
  author = {Tim Stuart and Rahul Satija},
  title = {Integrative single-cell analysis},
  journal = {Nature Reviews Genetics}
}

@misc{doi:10.7554/elife.27041,
  doi = {10.7554/elife.27041},
  url = {https://doi.org/10.7554/elife.27041},
  year = {2017},
  month = dec,
  publisher = {{eLife} Sciences Publications,  Ltd},
  volume = {6},
  author = {Aviv Regev and Sarah A Teichmann and Eric S Lander and Ido Amit and Christophe Benoist and Ewan Birney and Bernd Bodenmiller and Peter Campbell and Piero Carninci and Menna Clatworthy and Hans Clevers and Bart Deplancke and Ian Dunham and James Eberwine and Roland Eils and Wolfgang Enard and Andrew Farmer and Lars Fugger and Berthold G\"{o}ttgens and Nir Hacohen and Muzlifah Haniffa and Martin Hemberg and Seung Kim and Paul Klenerman and Arnold Kriegstein and Ed Lein and Sten Linnarsson and Emma Lundberg and Joakim Lundeberg and Partha Majumder and John C Marioni and Miriam Merad and Musa Mhlanga and Martijn Nawijn and Mihai Netea and Garry Nolan and Dana Pe{\textquotesingle}er and Anthony Phillipakis and Chris P Ponting and Stephen Quake and Wolf Reik and Orit Rozenblatt-Rosen and Joshua Sanes and Rahul Satija and Ton N Schumacher and Alex Shalek and Ehud Shapiro and Padmanee Sharma and Jay W Shin and Oliver Stegle and Michael Stratton and Michael J T Stubbington and Fabian J Theis and Matthias Uhlen and Alexander van Oudenaarden and Allon Wagner and Fiona Watt and Jonathan Weissman and Barbara Wold and Ramnik Xavier and Nir Yosef and},
  title = {The Human Cell Atlas},
  journal = {{eLife}}
}


@article{doi:10.1101/532747,
  doi = {10.1101/532747},
  url = {https://doi.org/10.1101/532747},
  year = {2019},
  month = jan,
  publisher = {Cold Spring Harbor Laboratory},
  author = {Miguel Brun-Usan and Richard Watson},
  title = {How to fit in: The learning principles of cell differentiation},
  journal = {bioRxiv}
}


@article{doi:10.1371/journal.pcbi.1004075,
  doi = {10.1371/journal.pcbi.1004075},
  url = {https://doi.org/10.1371/journal.pcbi.1004075},
  year = {2015},
  month = mar,
  publisher = {Public Library of Science ({PLoS})},
  volume = {11},
  number = {3},
  pages = {e1004075},
  author = {David Lovell and Vera Pawlowsky-Glahn and Juan Jos{\'{e}} Egozcue and Samuel Marguerat and J\"{u}rg B\"{a}hler},
  editor = {Roland L. Dunbrack Jr.},
  title = {Proportionality: A Valid Alternative to Correlation for Relative Data},
  journal = {{PLOS} Computational Biology}
}


@article{doi:10.1038/s41592-018-0254-1,
  doi = {10.1038/s41592-018-0254-1},
  url = {https://doi.org/10.1038/s41592-018-0254-1},
  year = {2018},
  month = dec,
  publisher = {Springer Nature},
  volume = {16},
  number = {1},
  pages = {43--49},
  author = {Maren B\"{u}ttner and Zhichao Miao and F. Alexander Wolf and Sarah A. Teichmann and Fabian J. Theis},
  title = {A test metric for assessing single-cell {RNA}-seq batch correction},
  journal = {Nature Methods}
}


@article{doi:10.1089/cmb.2018.0236,
  doi = {10.1089/cmb.2018.0236},
  url = {https://doi.org/10.1089/cmb.2018.0236},
  year = {2019},
  month = aug,
  publisher = {Mary Ann Liebert Inc},
  volume = {26},
  number = {8},
  pages = {822--835},
  author = {Marmar Moussa and Ion I. M{\u{a}}ndoiu},
  title = {Locality Sensitive Imputation for Single Cell {RNA}-Seq Data},
  journal = {Journal of Computational Biology}
}


@article{doi:10.1186/s12859-019-2977-0,
  doi = {10.1186/s12859-019-2977-0},
  url = {https://doi.org/10.1186/s12859-019-2977-0},
  year = {2019},
  month = jul,
  publisher = {Springer Science and Business Media {LLC}},
  volume = {20},
  number = {1},
  author = {Sam Tracy and Guo-Cheng Yuan and Ruben Dries},
  title = {{RESCUE}: imputing dropout events in single-cell {RNA}-sequencing data},
  journal = {{BMC} Bioinformatics}
}


@article{doi:10.1101/543314,
  doi = {10.1101/543314},
  url = {https://doi.org/10.1101/543314},
  year = {2019},
  month = feb,
  publisher = {Cold Spring Harbor Laboratory},
  author = {Wuming Gong and Bhairab N Singh and Pruthvi Shah and Satyabrata Das and Joshua Theisen and Sunny Chan and Michael Kyba and Mary G Garry and Demetris Yannopoulos and Wei Pan and Daniel J Garry},
  title = {A novel algorithm for the collective integration of single cell {RNA}-seq during embryogenesis},
  journal = {bioRxiv}
}


@article{doi:10.1186/s12859-016-0944-6,
  doi = {10.1186/s12859-016-0944-6},
  url = {https://doi.org/10.1186/s12859-016-0944-6},
  year = {2016},
  month = feb,
  publisher = {Springer Science and Business Media {LLC}},
  volume = {17},
  number = {1},
  author = {Mihails Delmans and Martin Hemberg},
  title = {Discrete distributional differential expression (D3E) - a tool for gene expression analysis of single-cell {RNA}-seq data},
  journal = {{BMC} Bioinformatics}
}


@article{doi:10.1016/j.cageo.2006.11.017,
  doi = {10.1016/j.cageo.2006.11.017},
  url = {https://doi.org/10.1016/j.cageo.2006.11.017},
  year = {2008},
  month = apr,
  publisher = {Elsevier {BV}},
  volume = {34},
  number = {4},
  pages = {320--338},
  author = {K. Gerald van den Boogaart and R. Tolosana-Delgado},
  title = {{\textquotedblleft}compositions{\textquotedblright}: A unified R package to analyze compositional data},
  journal = {Computers {\&} Geosciences}
}


@article{doi:10.1101/647560,
  doi = {10.1101/647560},
  url = {https://doi.org/10.1101/647560},
  year = {2019},
  month = may,
  publisher = {Cold Spring Harbor Laboratory},
  author = {Rebecca Chen and Lav R. Varshney},
  title = {Optimal Recovery of Missing Values for Non-negative Matrix Factorization},
  journal = {bioRxiv}
}


@article{doi:10.12688/f1000research.16613.2,
  doi = {10.12688/f1000research.16613.2},
  url = {https://doi.org/10.12688/f1000research.16613.2},
  year = {2019},
  month = mar,
  publisher = {F1000 ( Faculty of 1000 Ltd)},
  volume = {7},
  pages = {1740},
  author = {Tallulah S. Andrews and Martin Hemberg},
  title = {False signals induced by single-cell imputation},
  journal = {F1000Research}
}


@article{doi:10.1186/s12859-018-2226-y,
  doi = {10.1186/s12859-018-2226-y},
  url = {https://doi.org/10.1186/s12859-018-2226-y},
  year = {2018},
  month = jun,
  publisher = {Springer Science and Business Media {LLC}},
  volume = {19},
  number = {1},
  author = {Wuming Gong and Il-Youp Kwak and Pruthvi Pota and Naoko Koyano-Nakagawa and Daniel J. Garry},
  title = {{DrImpute}: imputing dropout events in single cell {RNA} sequencing data},
  journal = {{BMC} Bioinformatics}
}


@article{doi:10.1101/404962,
  doi = {10.1101/404962},
  url = {https://doi.org/10.1101/404962},
  year = {2018},
  month = aug,
  publisher = {Cold Spring Harbor Laboratory},
  author = {Aaron Lun},
  title = {Overcoming systematic errors caused by log-transformation of normalized single-cell {RNA} sequencing data},
  journal = {bioRxiv}
}


@article{doi:10.1093/bioinformatics/btw202,
  doi = {10.1093/bioinformatics/btw202},
  url = {https://doi.org/10.1093/bioinformatics/btw202},
  year = {2016},
  month = apr,
  publisher = {Oxford University Press ({OUP})},
  volume = {32},
  number = {14},
  pages = {2128--2135},
  author = {Trung Nghia Vu and Quin F. Wills and Krishna R. Kalari and Nifang Niu and Liewei Wang and Mattias Rantalainen and Yudi Pawitan},
  title = {Beta-Poisson model for single-cell {RNA}-seq data analyses},
  journal = {Bioinformatics}
}


@article{doi:10.1101/657619,
  doi = {10.1101/657619},
  url = {https://doi.org/10.1101/657619},
  year = {2019},
  month = jun,
  publisher = {Cold Spring Harbor Laboratory},
  author = {Lisa Amrhein and Kumar Harsha and Christiane Fuchs},
  title = {A mechanistic model for the negative binomial distribution of single-cell {mRNA} counts},
  journal = {bioRxiv}
}


@article{doi:10.1186/2049-2618-2-15,
  doi = {10.1186/2049-2618-2-15},
  url = {https://doi.org/10.1186/2049-2618-2-15},
  year = {2014},
  publisher = {Springer Nature},
  volume = {2},
  number = {1},
  pages = {15},
  author = {Andrew D Fernandes and Jennifer NS Reid and Jean M Macklaim and Thomas A McMurrough and David R Edgell and Gregory B Gloor},
  title = {Unifying the analysis of high-throughput sequencing datasets: characterizing {RNA}-seq,  16S {rRNA} gene sequencing and selective growth experiments by compositional data analysis},
  journal = {Microbiome}
}


@article{doi:10.1016/j.ymeth.2015.06.021,
  doi = {10.1016/j.ymeth.2015.06.021},
  url = {https://doi.org/10.1016/j.ymeth.2015.06.021},
  year = {2015},
  month = sep,
  publisher = {Elsevier {BV}},
  volume = {85},
  pages = {54--61},
  author = {Antonio Scialdone and Kedar N. Natarajan and Luis R. Saraiva and Valentina Proserpio and Sarah A. Teichmann and Oliver Stegle and John C. Marioni and Florian Buettner},
  title = {Computational assignment of cell-cycle stage from single-cell transcriptome data},
  journal = {Methods}
}


@article{doi:10.1101/611517,
  doi = {10.1101/611517},
  url = {https://doi.org/10.1101/611517},
  year = {2019},
  month = apr,
  publisher = {Cold Spring Harbor Laboratory},
  author = {Ana Carolina Leote and Xiaohui Wu and Andreas Beyer},
  title = {Network-based imputation of dropouts in single-cell {RNA} sequencing data},
  journal = {bioRxiv}
}


@article{doi:10.1186/s13059-019-1681-8,
  doi = {10.1186/s13059-019-1681-8},
  url = {https://doi.org/10.1186/s13059-019-1681-8},
  year = {2019},
  month = may,
  publisher = {Springer Science and Business Media {LLC}},
  volume = {20},
  number = {1},
  author = {Tao Peng and Qin Zhu and Penghang Yin and Kai Tan},
  title = {{SCRABBLE}: single-cell {RNA}-seq imputation constrained by bulk {RNA}-seq data},
  journal = {Genome Biology}
}


@article{doi:10.1038/s41467-018-03405-7,
  doi = {10.1038/s41467-018-03405-7},
  url = {https://doi.org/10.1038/s41467-018-03405-7},
  year = {2018},
  month = mar,
  publisher = {Springer Nature},
  volume = {9},
  number = {1},
  author = {Wei Vivian Li and Jingyi Jessica Li},
  title = {An accurate and robust imputation method {scImpute} for single-cell {RNA}-seq data},
  journal = {Nature Communications}
}


@article{doi:10.1007/s12064-015-0220-8,
  doi = {10.1007/s12064-015-0220-8},
  url = {https://doi.org/10.1007/s12064-015-0220-8},
  year = {2016},
  month = jan,
  publisher = {Springer Science and Business Media {LLC}},
  volume = {135},
  number = {1-2},
  pages = {21--36},
  author = {Ionas Erb and Cedric Notredame},
  title = {How should we measure proportionality on relative gene expression data?},
  journal = {Theory in Biosciences}
}


@article{doi:10.1038/s41592-018-0033-z,
  doi = {10.1038/s41592-018-0033-z},
  url = {https://doi.org/10.1038/s41592-018-0033-z},
  year = {2018},
  month = jun,
  publisher = {Springer Science and Business Media {LLC}},
  volume = {15},
  number = {7},
  pages = {539--542},
  author = {Mo Huang and Jingshu Wang and Eduardo Torre and Hannah Dueck and Sydney Shaffer and Roberto Bonasio and John I. Murray and Arjun Raj and Mingyao Li and Nancy R. Zhang},
  title = {{SAVER}: gene expression recovery for single-cell {RNA} sequencing},
  journal = {Nature Methods}
}


@article{doi:10.1101/353607,
  doi = {10.1101/353607},
  url = {https://doi.org/10.1101/353607},
  year = {2018},
  month = jun,
  publisher = {Cold Spring Harbor Laboratory},
  author = {Cedric Arisdakessian and Olivier Poirion and Breck Yunits and Xun Zhu and Lana X. Garmire},
  title = {{DeepImpute}: an accurate,  fast and scalable deep neural network method to impute single-cell {RNA}-Seq data},
  journal = {bioRxiv}
}


@article{doi:10.1038/nbt.4096,
  doi = {10.1038/nbt.4096},
  url = {https://doi.org/10.1038/nbt.4096},
  year = {2018},
  month = apr,
  publisher = {Springer Science and Business Media {LLC}},
  volume = {36},
  number = {5},
  pages = {411--420},
  author = {Andrew Butler and Paul Hoffman and Peter Smibert and Efthymia Papalexi and Rahul Satija},
  title = {Integrating single-cell transcriptomic data across different conditions,  technologies,  and species},
  journal = {Nature Biotechnology}
}


@article{doi:10.1038/s41467-017-02554-5,
  doi = {10.1038/s41467-017-02554-5},
  url = {https://doi.org/10.1038/s41467-017-02554-5},
  year = {2018},
  month = jan,
  publisher = {Springer Nature},
  volume = {9},
  number = {1},
  author = {Davide Risso and Fanny Perraudeau and Svetlana Gribkova and Sandrine Dudoit and Jean-Philippe Vert},
  title = {A general and flexible method for signal extraction from single-cell {RNA}-seq data},
  journal = {Nature Communications}
}


@article{doi:10.12688/f1000research.13511.3,
  doi = {10.12688/f1000research.13511.3},
  url = {https://doi.org/10.12688/f1000research.13511.3},
  year = {2018},
  month = jul,
  publisher = {F1000 ( Faculty of 1000 Ltd)},
  volume = {7},
  pages = {8},
  author = {Jonathan Ronen and Altuna Akalin},
  title = {{netSmooth}: Network-smoothing based imputation for single cell {RNA}-seq},
  journal = {F1000Research}
}


@article{doi:10.1186/s13059-019-1764-6,
  doi = {10.1186/s13059-019-1764-6},
  url = {https://doi.org/10.1186/s13059-019-1764-6},
  year = {2019},
  month = aug,
  publisher = {Springer Science and Business Media {LLC}},
  volume = {20},
  number = {1},
  author = {Tongxin Wang and Travis S. Johnson and Wei Shao and Zixiao Lu and Bryan R. Helm and Jie Zhang and Kun Huang},
  title = {{BERMUDA}: a novel deep transfer learning method for single-cell {RNA} sequencing batch correction reveals hidden high-resolution cellular subtypes},
  journal = {Genome Biology}
}


@article{doi:10.1186/s13059-015-0805-z,
  doi = {10.1186/s13059-015-0805-z},
  url = {https://doi.org/10.1186/s13059-015-0805-z},
  year = {2015},
  month = nov,
  publisher = {Springer Science and Business Media {LLC}},
  volume = {16},
  number = {1},
  author = {Emma Pierson and Christopher Yau},
  title = {{ZIFA}: Dimensionality reduction for zero-inflated single-cell gene expression analysis},
  journal = {Genome Biology}
}


@article{doi:10.1101/241646,
  doi = {10.1101/241646},
  url = {https://doi.org/10.1101/241646},
  year = {2018},
  month = jan,
  publisher = {Cold Spring Harbor Laboratory},
  author = {Shahin Mohammadi and Jose Davila-Velderrain and Manolis Kellis and Ananth Grama},
  title = {{DECODE}-ing sparsity patterns in single-cell {RNA}-seq},
  journal = {bioRxiv}
}


@article{doi:10.1093/bioinformatics/btx792,
  doi = {10.1093/bioinformatics/btx792},
  url = {https://doi.org/10.1093/bioinformatics/btx792},
  year = {2017},
  month = dec,
  publisher = {Oxford University Press ({OUP})},
  volume = {34},
  number = {7},
  pages = {1246--1248},
  author = {Caleb Weinreb and Samuel Wolock and Allon M Klein},
  editor = {Bonnie Berger},
  title = {{SPRING}: a kinetic interface for visualizing high dimensional single-cell expression data},
  journal = {Bioinformatics}
}


@article{doi:10.1126/science.aat7554,
  doi = {10.1126/science.aat7554},
  url = {https://doi.org/10.1126/science.aat7554},
  year = {2019},
  month = jan,
  publisher = {American Association for the Advancement of Science ({AAAS})},
  volume = {363},
  number = {6425},
  pages = {eaat7554},
  author = {Marta Joana Costa Jord{\~{a}}o and Roman Sankowski and Stefanie M. Brendecke and  Sagar and Giuseppe Locatelli and Yi-Heng Tai and Tuan Leng Tay and Eva Schramm and Stephan Armbruster and Nora Hagemeyer and Olaf Gro{\ss} and Dominic Mai and \"{O}zg\"{u}n {\c{C}}i{\c{c}}ek and Thorsten Falk and Martin Kerschensteiner and Dominic Gr\"{u}n and Marco Prinz},
  title = {Single-cell profiling identifies myeloid cell subsets with distinct fates during neuroinflammation},
  journal = {Science}
}


@article{doi:10.1186/s13059-019-1626-2,
  doi = {10.1186/s13059-019-1626-2},
  url = {https://doi.org/10.1186/s13059-019-1626-2},
  year = {2019},
  month = jan,
  publisher = {Springer Nature},
  volume = {20},
  number = {1},
  author = {Barbara Cheifet},
  title = {Where is genomics going next?},
  journal = {Genome Biology}
}


@article{doi:10.1038/s41586-019-1127-1,
  doi = {10.1038/s41586-019-1127-1},
  url = {https://doi.org/10.1038/s41586-019-1127-1},
  year = {2019},
  month = apr,
  publisher = {Springer Science and Business Media {LLC}},
  volume = {569},
  number = {7756},
  pages = {361--367},
  author = {Sonja Nowotschin and Manu Setty and Ying-Yi Kuo and Vincent Liu and Vidur Garg and Roshan Sharma and Claire S. Simon and Nestor Saiz and Rui Gardner and St{\'{e}}phane C. Boutet and Deanna M. Church and Pamela A. Hoodless and Anna-Katerina Hadjantonakis and Dana Pe'er},
  title = {The emergent landscape of the mouse gut endoderm at single-cell resolution},
  journal = {Nature}
}


@article{doi:10.1101/753319,
  doi = {10.1101/753319},
  url = {https://doi.org/10.1101/753319},
  year = {2019},
  month = sep,
  publisher = {Cold Spring Harbor Laboratory},
  author = {Christian H. Holland and Jovan Tanevski and Jan Gleixner and Manu P. Kumar and Elisabetta Mereu and Javier Perales-Pat{\'{o}}n and Brian A. Joughin and Oliver Stegle and Douglas A. Lauffenburger and Holger Heyn and Bence Szalai and Julio Saez-Rodriguez},
  title = {Robustness and applicability of functional genomics tools on {scRNA}-seq data},
  journal = {bioRxiv}
}


@article{doi:10.1101/678763,
  doi = {10.1101/678763},
  url = {https://doi.org/10.1101/678763},
  year = {2019},
  month = jun,
  publisher = {Cold Spring Harbor Laboratory},
  author = {Shaobo Wang and Qiong Zhang and Hui Hui and Kriti Agrawal and Maile Ann Young Karris and Tariq Rana},
  title = {An Atlas of Immune Cell Exhaustion in {HIV}-Infected Individuals Revealed by Single-Cell Transcriptomics},
  journal = {bioRxiv}
}


@article{doi:10.1093/bib/bbw057,
  doi = {10.1093/bib/bbw057},
  url = {https://doi.org/10.1093/bib/bbw057},
  year = {2016},
  month = jul,
  publisher = {Oxford University Press ({OUP})},
  pages = {bbw057},
  author = {Maria K. Jaakkola and Fatemeh Seyednasrollah and Arfa Mehmood and Laura L. Elo},
  title = {Comparison of methods to detect differentially expressed genes between single-cell populations},
  journal = {Briefings in Bioinformatics}
}


@article{doi:10.1101/390153,
  doi = {10.1101/390153},
  url = {https://doi.org/10.1101/390153},
  year = {2018},
  month = aug,
  publisher = {Cold Spring Harbor Laboratory},
  author = {Mohamed Marouf and Pierre Machart and Vikas Bansal and Christoph Kilian and Daniel S. Magruder and Christian F. Krebs and Stefan Bonn},
  title = {Realistic in silico generation and augmentation of single cell {RNA}-seq data using Generative Adversarial Neural Networks},
  journal = {bioRxiv}
}


@article{doi:10.1101/262501,
  doi = {10.1101/262501},
  url = {https://doi.org/10.1101/262501},
  year = {2018},
  month = feb,
  publisher = {Cold Spring Harbor Laboratory},
  author = {Arsham Ghahramani and Fiona M. Watt and Nicholas M. Luscombe},
  title = {Generative adversarial networks simulate gene expression and predict perturbations in single cells},
  journal = {bioRxiv}
}


@article{doi:10.1093/bioinformatics/btz453,
  doi = {10.1093/bioinformatics/btz453},
  url = {https://doi.org/10.1093/bioinformatics/btz453},
  year = {2019},
  month = jun,
  publisher = {Oxford University Press ({OUP})},
  author = {Chengzhong Ye and Terence P Speed and Agus Salim},
  editor = {Bonnie Berger},
  title = {{DECENT}: differential expression with capture efficiency {adjustmeNT} for single-cell {RNA}-seq data},
  journal = {Bioinformatics}
}


@article{doi:10.1038/s41586-019-1373-2,
  doi = {10.1038/s41586-019-1373-2},
  url = {https://doi.org/10.1038/s41586-019-1373-2},
  year = {2019},
  month = jul,
  publisher = {Springer Science and Business Media {LLC}},
  volume = {572},
  number = {7768},
  pages = {199--204},
  author = {Nadim Aizarani and Antonio Saviano and  Sagar and Laurent Mailly and Sarah Durand and Josip S. Herman and Patrick Pessaux and Thomas F. Baumert and Dominic Gr\"{u}n},
  title = {A human liver cell atlas reveals heterogeneity and epithelial progenitors},
  journal = {Nature}
}


@article{doi:10.1038/s41586-019-1362-5,
  doi = {10.1038/s41586-019-1362-5},
  url = {https://doi.org/10.1038/s41586-019-1362-5},
  year = {2019},
  month = jul,
  publisher = {Springer Science and Business Media {LLC}},
  volume = {571},
  number = {7764},
  pages = {205--210},
  author = {Ben W. Dulken and Matthew T. Buckley and Paloma Navarro Negredo and Naresha Saligrama and Romain Cayrol and Dena S. Leeman and Benson M. George and St{\'{e}}phane C. Boutet and Katja Hebestreit and John V. Pluvinage and Tony Wyss-Coray and Irving L. Weissman and Hannes Vogel and Mark M. Davis and Anne Brunet},
  title = {Single-cell analysis reveals T cell infiltration in old neurogenic niches},
  journal = {Nature}
}


@article{doi:10.1101/568659,
  doi = {10.1101/568659},
  url = {https://doi.org/10.1101/568659},
  year = {2019},
  month = mar,
  publisher = {Cold Spring Harbor Laboratory},
  author = {Eric J. Kort and Matthew Weiland and Edgars Grins and Emily Eugster and Hsiao-yun Milliron and Catherine Kelty and Nabin Manandhar Shrestha and Tomasz Timek and Marzia Leacche and Stephen J Fitch and Theodore J Boeve and Greg Marco and Michael Dickinson and Penny Wilton and Stefan Jovinge},
  title = {Single cell transcriptomics is a robust approach to defining disease biology in complex clinical settings},
  journal = {bioRxiv}
}


@article{doi:10.1016/j.acha.2006.04.006,
  doi = {10.1016/j.acha.2006.04.006},
  url = {https://doi.org/10.1016/j.acha.2006.04.006},
  year = {2006},
  month = jul,
  publisher = {Elsevier {BV}},
  volume = {21},
  number = {1},
  pages = {5--30},
  author = {Ronald R. Coifman and St{\'{e}}phane Lafon},
  title = {Diffusion maps},
  journal = {Applied and Computational Harmonic Analysis}
}


@article{doi:10.15252/msb.20178046,
  doi = {10.15252/msb.20178046},
  url = {https://doi.org/10.15252/msb.20178046},
  year = {2018},
  month = apr,
  publisher = {{EMBO}},
  volume = {14},
  number = {4},
  author = {Jonathan A Griffiths and Antonio Scialdone and John C Marioni},
  title = {Using single-cell genomics to understand developmental processes and cell fate decisions},
  journal = {Molecular Systems Biology}
}


@incollection{doi:10.1007/3-540-49257-7_15,
  doi = {10.1007/3-540-49257-7_15},
  url = {https://doi.org/10.1007/3-540-49257-7_15},
  year = {1999},
  publisher = {Springer Berlin Heidelberg},
  pages = {217--235},
  author = {Kevin Beyer and Jonathan Goldstein and Raghu Ramakrishnan and Uri Shaft},
  title = {When Is {\textquotedblleft}Nearest Neighbor{\textquotedblright} Meaningful?},
  booktitle = {Lecture Notes in Computer Science}
}


@article{doi:10.1101/567115,
  doi = {10.1101/567115},
  url = {https://doi.org/10.1101/567115},
  year = {2019},
  month = mar,
  publisher = {Cold Spring Harbor Laboratory},
  author = {Magdalena E Strauss and Paul DW Kirk and John E Reid and Lorenz Wernisch},
  title = {{GPseudoClust}: deconvolution of shared pseudo-profiles at single-cell resolution},
  journal = {bioRxiv}
}


@article{doi:10.1186/s13059-019-1663-x,
  doi = {10.1186/s13059-019-1663-x},
  url = {https://doi.org/10.1186/s13059-019-1663-x},
  year = {2019},
  month = mar,
  publisher = {Springer Nature},
  volume = {20},
  number = {1},
  author = {F. Alexander Wolf and Fiona K. Hamey and Mireya Plass and Jordi Solana and Joakim S. Dahlin and Berthold G\"{o}ttgens and Nikolaus Rajewsky and Lukas Simon and Fabian J. Theis},
  title = {{PAGA}: graph abstraction reconciles clustering with trajectory inference through a topology preserving map of single cells},
  journal = {Genome Biology}
}


@article{doi:10.1038/s41586-019-0969-x,
  doi = {10.1038/s41586-019-0969-x},
  url = {https://doi.org/10.1038/s41586-019-0969-x},
  year = {2019},
  month = feb,
  publisher = {Springer Nature},
  volume = {566},
  number = {7745},
  pages = {496--502},
  author = {Junyue Cao and Malte Spielmann and Xiaojie Qiu and Xingfan Huang and Daniel M. Ibrahim and Andrew J. Hill and Fan Zhang and Stefan Mundlos and Lena Christiansen and Frank J. Steemers and Cole Trapnell and Jay Shendure},
  title = {The single-cell transcriptional landscape of mammalian organogenesis},
  journal = {Nature}
}


@article{doi:10.1016/j.cell.2015.04.033,
  doi = {10.1016/j.cell.2015.04.033},
  url = {https://doi.org/10.1016/j.cell.2015.04.033},
  year = {2015},
  month = may,
  publisher = {Elsevier {BV}},
  volume = {161},
  number = {4},
  pages = {724--736},
  author = {Maria~J.E. Koster and Berend Snel and H.Th.~Marc Timmers},
  title = {Genesis of Chromatin and Transcription Dynamics in the Origin of Species},
  journal = {Cell}
}


@article{doi:10.1038/s41598-017-16520-0,
  doi = {10.1038/s41598-017-16520-0},
  url = {https://doi.org/10.1038/s41598-017-16520-0},
  year = {2017},
  month = nov,
  publisher = {Springer Nature},
  volume = {7},
  number = {1},
  author = {Thomas P. Quinn and Mark F. Richardson and David Lovell and Tamsyn M. Crowley},
  title = {propr: An R-package for Identifying Proportionally Abundant Features Using Compositional Data Analysis},
  journal = {Scientific Reports}
}


@article{doi:10.1126/science.1105891,
  doi = {10.1126/science.1105891},
  url = {https://doi.org/10.1126/science.1105891},
  year = {2005},
  month = sep,
  publisher = {American Association for the Advancement of Science ({AAAS})},
  volume = {309},
  number = {5743},
  pages = {2010--2013},
  author = {J. M. Raser},
  title = {Noise in Gene Expression: Origins,  Consequences,  and Control},
  journal = {Science}
}


@article{doi:10.1126/science.aav9314,
  doi = {10.1126/science.aav9314},
  url = {https://doi.org/10.1126/science.aav9314},
  year = {2019},
  month = jul,
  publisher = {American Association for the Advancement of Science ({AAAS})},
  volume = {365},
  number = {6451},
  pages = {eaav9314},
  author = {Stefan Siebert and Jeffrey A. Farrell and Jack F. Cazet and Yashodara Abeykoon and Abby S. Primack and Christine E. Schnitzler and Celina E. Juliano},
  title = {Stem cell differentiation trajectories in Hydra resolved at single-cell resolution},
  journal = {Science}
}


@article{doi:10.1016/j.neucom.2015.10.119,
  doi = {10.1016/j.neucom.2015.10.119},
  url = {https://doi.org/10.1016/j.neucom.2015.10.119},
  year = {2016},
  month = jan,
  publisher = {Elsevier {BV}},
  volume = {175},
  pages = {715--722},
  author = {Liansheng Zhuang and Jingjing Wang and Zhouchen Lin and Allen Y. Yang and Yi Ma and Nenghai Yu},
  title = {Locality-preserving low-rank representation for graph construction from nonlinear manifolds},
  journal = {Neurocomputing}
}


@article{doi:10.1186/s13059-014-0550-8,
  doi = {10.1186/s13059-014-0550-8},
  url = {https://doi.org/10.1186/s13059-014-0550-8},
  year = {2014},
  month = dec,
  publisher = {Springer Science and Business Media {LLC}},
  volume = {15},
  number = {12},
  author = {Michael I Love and Wolfgang Huber and Simon Anders},
  title = {Moderated estimation of fold change and dispersion for {RNA}-seq data with {DESeq}2},
  journal = {Genome Biology}
}


@article{doi:10.1101/689851,
  doi = {10.1101/689851},
  url = {https://doi.org/10.1101/689851},
  year = {2019},
  month = jul,
  publisher = {Cold Spring Harbor Laboratory},
  author = {Shamus M. Cooley and Timothy Hamilton and Eric J. Deeds and J. Christian J. Ray},
  title = {A novel metric reveals previously unrecognized distortion in dimensionality reduction of {scRNA}-Seq data},
  journal = {bioRxiv}
}


@article{doi:10.1038/s41586-019-1385-y,
  doi = {10.1038/s41586-019-1385-y},
  url = {https://doi.org/10.1038/s41586-019-1385-y},
  year = {2019},
  month = jul,
  publisher = {Springer Science and Business Media {LLC}},
  volume = {571},
  number = {7765},
  pages = {349--354},
  author = {Chen Cao and Laurence A. Lemaire and Wei Wang and Peter H. Yoon and Yoolim A. Choi and Lance R. Parsons and John C. Matese and Wei Wang and Michael Levine and Kai Chen},
  title = {Comprehensive single-cell transcriptome lineages of a proto-vertebrate},
  journal = {Nature}
}


@article{doi:10.1016/j.ceb.2016.08.005,
  doi = {10.1016/j.ceb.2016.08.005},
  url = {https://doi.org/10.1016/j.ceb.2016.08.005},
  year = {2016},
  month = dec,
  publisher = {Elsevier {BV}},
  volume = {43},
  pages = {78--86},
  author = {Victoria Moignard and Berthold G\"{o}ttgens},
  title = {Dissecting stem cell differentiation using single cell expression profiling},
  journal = {Current Opinion in Cell Biology}
}


@article{doi:10.1038/s41586-019-0888-x,
  doi = {10.1038/s41586-019-0888-x},
  url = {https://doi.org/10.1038/s41586-019-0888-x},
  year = {2019},
  month = jan,
  publisher = {Springer Nature},
  volume = {566},
  number = {7742},
  pages = {100--104},
  author = {Avni Baser and Maxim Skabkin and Susanne Kleber and Yonglong Dang and G\"{u}lce S. G\"{u}lc\"{u}ler Balta and Georgios Kalamakis and Manuel G\"{o}pferich and Damian Carvajal Iba{\~{n}}ez and Roman Schefzik and Alejandro Santos Lopez and Enric Llorens Bobadilla and Carsten Schultz and Bernd Fischer and Ana Martin-Villalba},
  title = {Onset of differentiation is post-transcriptionally controlled in adult neural stem cells},
  journal = {Nature}
}


@article{doi:10.1038/s41586-019-1414-x,
  doi = {10.1038/s41586-019-1414-x},
  url = {https://doi.org/10.1038/s41586-019-1414-x},
  year = {2019},
  month = jul,
  publisher = {Springer Science and Business Media {LLC}},
  volume = {572},
  number = {7767},
  pages = {120--124},
  author = {T. Yvanka de Soysa and Sanjeev S. Ranade and Satoshi Okawa and Srikanth Ravichandran and Yu Huang and Hazel T. Salunga and Amelia Schricker and Antonio del Sol and Casey A. Gifford and Deepak Srivastava},
  title = {Single-cell analysis of cardiogenesis reveals basis for organ-level developmental defects},
  journal = {Nature}
}


@article{doi:10.1038/nbt.2282,
  doi = {10.1038/nbt.2282},
  url = {https://doi.org/10.1038/nbt.2282},
  year = {2012},
  month = jul,
  publisher = {Springer Nature},
  volume = {30},
  number = {8},
  pages = {777--782},
  author = {Daniel Ramsk\"{o}ld and Shujun Luo and Yu-Chieh Wang and Robin Li and Qiaolin Deng and Omid R Faridani and Gregory A Daniels and Irina Khrebtukova and Jeanne F Loring and Louise C Laurent and Gary P Schroth and Rickard Sandberg},
  title = {Full-length {mRNA}-Seq from single-cell levels of {RNA} and individual circulating tumor cells},
  journal = {Nature Biotechnology}
}


@article{doi:10.3390/genes10070531,
  doi = {10.3390/genes10070531},
  url = {https://doi.org/10.3390/genes10070531},
  year = {2019},
  month = jul,
  publisher = {{MDPI} {AG}},
  volume = {10},
  number = {7},
  pages = {531},
  author = {Zhang and  Luo and  Zhong and  Choi and  Ma and  Wang and  Mahrt and  Guo and  Stawiski and  Modrusan and  Seshagiri and  Kapur and  Hon and  Brugarolas and  Wang},
  title = {{SCINA}: Semi-Supervised Analysis of Single Cells in Silico},
  journal = {Genes}
}


@article{doi:10.1038/s41586-019-1064-z,
  doi = {10.1038/s41586-019-1064-z},
  url = {https://doi.org/10.1038/s41586-019-1064-z},
  year = {2019},
  month = apr,
  publisher = {Springer Nature},
  volume = {568},
  number = {7751},
  pages = {193--197},
  author = {Mohamed A. El-Brolosy and Zacharias Kontarakis and Andrea Rossi and Carsten Kuenne and Stefan G\"{u}nther and Nana Fukuda and Khrievono Kikhi and Giulia L. M. Boezio and Carter M. Takacs and Shih-Lei Lai and Ryuichi Fukuda and Claudia Gerri and Antonio J. Giraldez and Didier Y. R. Stainier},
  title = {Genetic compensation triggered by mutant {mRNA} degradation},
  journal = {Nature}
}


@article{doi:10.1101/622001,
  doi = {10.1101/622001},
  url = {https://doi.org/10.1101/622001},
  year = {2019},
  month = apr,
  publisher = {Cold Spring Harbor Laboratory},
  author = {Will Macnair and Manfred Claassen},
  title = {psupertime: supervised pseudotime inference for single cell {RNA}-seq data with sequential labels},
  journal = {bioRxiv}
}


@article{doi:10.1186/s13059-018-1406-4,
  doi = {10.1186/s13059-018-1406-4},
  url = {https://doi.org/10.1186/s13059-018-1406-4},
  year = {2018},
  month = feb,
  publisher = {Springer Nature},
  volume = {19},
  number = {1},
  author = {Koen Van den Berge and Fanny Perraudeau and Charlotte Soneson and Michael I. Love and Davide Risso and Jean-Philippe Vert and Mark D. Robinson and Sandrine Dudoit and Lieven Clement},
  title = {Observation weights unlock bulk {RNA}-seq tools for zero inflation and single-cell applications},
  journal = {Genome Biology}
}


@article{doi:10.1038/s41586-019-1212-5,
  doi = {10.1038/s41586-019-1212-5},
  url = {https://doi.org/10.1038/s41586-019-1212-5},
  year = {2019},
  month = may,
  publisher = {Springer Science and Business Media {LLC}},
  volume = {570},
  number = {7759},
  pages = {107--111},
  author = {Jordi Guiu and Edouard Hannezo and Shiro Yui and Samuel Demharter and Svetlana Ulyanchenko and Martti Maimets and Anne J{\o}rgensen and Signe Perlman and Lene Lundvall and Linn Salto Mamsen and Agnete Larsen and Rasmus H. Olesen and Claus Yding Andersen and Lea Langhoff Thuesen and Kristine Juul Hare and Tune H. Pers and Konstantin Khodosevich and Benjamin D. Simons and Kim B. Jensen},
  title = {Tracing the origin of adult intestinal stem cells},
  journal = {Nature}
}


@article{doi:10.1038/nrg.2016.98,
  doi = {10.1038/nrg.2016.98},
  url = {https://doi.org/10.1038/nrg.2016.98},
  year = {2016},
  month = sep,
  publisher = {Springer Science and Business Media {LLC}},
  volume = {17},
  number = {11},
  pages = {693--703},
  author = {Naomi Moris and Cristina Pina and Alfonso Martinez Arias},
  title = {Transition states and cell fate decisions in epigenetic landscapes},
  journal = {Nature Reviews Genetics}
}


@article{doi:10.1093/bioinformatics/btp616,
  doi = {10.1093/bioinformatics/btp616},
  url = {https://doi.org/10.1093/bioinformatics/btp616},
  year = {2009},
  month = nov,
  publisher = {Oxford University Press ({OUP})},
  volume = {26},
  number = {1},
  pages = {139--140},
  author = {M. D. Robinson and D. J. McCarthy and G. K. Smyth},
  title = {{edgeR}: a Bioconductor package for differential expression analysis of digital gene expression data},
  journal = {Bioinformatics}
}


@article{doi:10.1038/s41586-019-1506-7,
  doi = {10.1038/s41586-019-1506-7},
  url = {https://doi.org/10.1038/s41586-019-1506-7},
  year = {2019},
  month = aug,
  publisher = {Springer Science and Business Media {LLC}},
  volume = {573},
  number = {7772},
  pages = {61--68},
  author = {Rebecca D. Hodge and Trygve E. Bakken and Jeremy A. Miller and Kimberly A. Smith and Eliza R. Barkan and Lucas T. Graybuck and Jennie L. Close and Brian Long and Nelson Johansen and Osnat Penn and Zizhen Yao and Jeroen Eggermont and Thomas H\"{o}llt and Boaz P. Levi and Soraya I. Shehata and Brian Aevermann and Allison Beller and Darren Bertagnolli and Krissy Brouner and Tamara Casper and Charles Cobbs and Rachel Dalley and Nick Dee and Song-Lin Ding and Richard G. Ellenbogen and Olivia Fong and Emma Garren and Jeff Goldy and Ryder P. Gwinn and Daniel Hirschstein and C. Dirk Keene and Mohamed Keshk and Andrew L. Ko and Kanan Lathia and Ahmed Mahfouz and Zoe Maltzer and Medea McGraw and Thuc Nghi Nguyen and Julie Nyhus and Jeffrey G. Ojemann and Aaron Oldre and Sheana Parry and Shannon Reynolds and Christine Rimorin and Nadiya V. Shapovalova and Saroja Somasundaram and Aaron Szafer and Elliot R. Thomsen and Michael Tieu and Gerald Quon and Richard H. Scheuermann and Rafael Yuste and Susan M. Sunkin and Boudewijn Lelieveldt and David Feng and Lydia Ng and Amy Bernard and Michael Hawrylycz and John W. Phillips and Bosiljka Tasic and Hongkui Zeng and Allan R. Jones and Christof Koch and Ed S. Lein},
  title = {Conserved cell types with divergent features in human versus mouse cortex},
  journal = {Nature}
}


@article{doi:10.1371/journal.pcbi.1007040,
  doi = {10.1371/journal.pcbi.1007040},
  url = {https://doi.org/10.1371/journal.pcbi.1007040},
  year = {2019},
  month = aug,
  publisher = {Public Library of Science ({PLoS})},
  volume = {15},
  number = {8},
  pages = {e1007040},
  author = {Ming-Wen Hu and Dong Won Kim and Sheng Liu and Donald J. Zack and Seth Blackshaw and Jiang Qian},
  editor = {Qing Nie},
  title = {{PanoView}: An iterative clustering method for single-cell {RNA} sequencing data},
  journal = {{PLOS} Computational Biology}
}


@article{doi:10.1016/j.molcel.2016.03.007,
  doi = {10.1016/j.molcel.2016.03.007},
  url = {https://doi.org/10.1016/j.molcel.2016.03.007},
  year = {2016},
  month = apr,
  publisher = {Elsevier {BV}},
  volume = {62},
  number = {2},
  pages = {237--247},
  author = {Caroline~R. Bartman and Sarah~C. Hsu and Chris~C.-S. Hsiung and Arjun Raj and Gerd~A. Blobel},
  title = {Enhancer Regulation of Transcriptional Bursting Parameters Revealed by Forced Chromatin Looping},
  journal = {Molecular Cell}
}


@article{doi:10.1186/s13059-017-1305-0,
  doi = {10.1186/s13059-017-1305-0},
  url = {https://doi.org/10.1186/s13059-017-1305-0},
  year = {2017},
  month = sep,
  publisher = {Springer Nature},
  volume = {18},
  number = {1},
  author = {Luke Zappia and Belinda Phipson and Alicia Oshlack},
  title = {Splatter: simulation of single-cell {RNA} sequencing data},
  journal = {Genome Biology}
}


@article{doi:10.1093/bioinformatics/btv088,
  doi = {10.1093/bioinformatics/btv088},
  url = {https://doi.org/10.1093/bioinformatics/btv088},
  year = {2015},
  month = feb,
  publisher = {Oxford University Press ({OUP})},
  volume = {31},
  number = {12},
  pages = {1974--1980},
  author = {Chen Xu and Zhengchang Su},
  title = {Identification of cell types from single-cell transcriptomes using a novel clustering method},
  journal = {Bioinformatics}
}


@article{doi:10.1038/s41587-019-0071-9,
  doi = {10.1038/s41587-019-0071-9},
  url = {https://doi.org/10.1038/s41587-019-0071-9},
  year = {2019},
  month = apr,
  publisher = {Springer Science and Business Media {LLC}},
  volume = {37},
  number = {5},
  pages = {547--554},
  author = {Wouter Saelens and Robrecht Cannoodt and Helena Todorov and Yvan Saeys},
  title = {A comparison of single-cell trajectory inference methods},
  journal = {Nature Biotechnology}
}


@article{doi:10.1101/079509,
  doi = {10.1101/079509},
  url = {https://doi.org/10.1101/079509},
  year = {2016},
  month = oct,
  publisher = {Cold Spring Harbor Laboratory},
  author = {Robrecht Cannoodt and Wouter Saelens and Dorine Sichien and Simon Tavernier and Sophie Janssens and Martin Guilliams and Bart Lambrecht and Katleen De Preter and Yvan Saeys},
  title = {{SCORPIUS} improves trajectory inference and identifies novel modules in dendritic cell development},
  journal = {bioRxiv}
}


@article{doi:10.1093/bioinformatics/bty708,
  doi = {10.1093/bioinformatics/bty708},
  url = {https://doi.org/10.1093/bioinformatics/bty708},
  year = {2018},
  month = aug,
  publisher = {Oxford University Press ({OUP})},
  volume = {35},
  number = {6},
  pages = {962--971},
  author = {Itamar Kanter and Piero Dalerba and Tomer Kalisky},
  editor = {Janet Kelso},
  title = {A cluster robustness score for identifying cell subpopulations in single cell gene expression datasets from heterogeneous tissues and tumors},
  journal = {Bioinformatics}
}


@article{doi:10.15252/embj.2018100809,
  doi = {10.15252/embj.2018100809},
  url = {https://doi.org/10.15252/embj.2018100809},
  year = {2019},
  month = may,
  publisher = {{EMBO}},
  volume = {38},
  number = {12},
  author = {Benjamin T Donovan and Anh Huynh and David A Ball and Heta P Patel and Michael G Poirier and Daniel R Larson and Matthew L Ferguson and Tineke L Lenstra},
  title = {Live-cell imaging reveals the interplay between transcription factors,  nucleosomes,  and bursting},
  journal = {The {EMBO} Journal}
}


@article{doi:10.1093/biostatistics/kxx053,
  doi = {10.1093/biostatistics/kxx053},
  url = {https://doi.org/10.1093/biostatistics/kxx053},
  year = {2017},
  month = nov,
  publisher = {Oxford University Press ({OUP})},
  volume = {19},
  number = {4},
  pages = {562--578},
  author = {Stephanie C Hicks and F William Townes and Mingxiang Teng and Rafael A Irizarry},
  title = {Missing data and technical variability in single-cell {RNA}-sequencing experiments},
  journal = {Biostatistics}
}


@article{doi:10.1038/nmeth.4612,
  doi = {10.1038/nmeth.4612},
  url = {https://doi.org/10.1038/nmeth.4612},
  year = {2018},
  month = feb,
  publisher = {Springer Nature},
  volume = {15},
  number = {4},
  pages = {255--261},
  author = {Charlotte Soneson and Mark D Robinson},
  title = {Bias,  robustness and scalability in single-cell differential expression analysis},
  journal = {Nature Methods}
}


@article{doi:10.1101/257550,
  doi = {10.1101/257550},
  url = {https://doi.org/10.1101/257550},
  year = {2018},
  month = jan,
  publisher = {Cold Spring Harbor Laboratory},
  author = {Nan Papili Gao and Thomas Hartmann and Tao Fang and Rudiyanto Gunawan},
  title = {{CALISTA}: Clustering And Lineage Inference in Single-Cell Transcriptional Analysis},
  journal = {bioRxiv}
}


@article{doi:10.1101/549659,
  doi = {10.1101/549659},
  url = {https://doi.org/10.1101/549659},
  year = {2019},
  month = feb,
  publisher = {Cold Spring Harbor Laboratory},
  author = {Duoduo Wu and Joe Yeong and Grace Tan and Marion Chevrier and Josh Loh and Tony Lim and Jinmiao Chen},
  title = {Comparison Between {UMAP} and t-{SNE} for Multiplex-Immunofluorescence Derived Single-Cell Data from Tissue Sections},
  journal = {bioRxiv}
}


@article{doi:10.1073/pnas.0500334102,
  doi = {10.1073/pnas.0500334102},
  url = {https://doi.org/10.1073/pnas.0500334102},
  year = {2005},
  month = may,
  publisher = {Proceedings of the National Academy of Sciences},
  volume = {102},
  number = {21},
  pages = {7426--7431},
  author = {R. R. Coifman and S. Lafon and A. B. Lee and M. Maggioni and B. Nadler and F. Warner and S. W. Zucker},
  title = {Geometric diffusions as a tool for harmonic analysis and structure definition of data: Diffusion maps},
  journal = {Proceedings of the National Academy of Sciences}
}


@article{doi:10.1371/journal.pcbi.1006055,
  doi = {10.1371/journal.pcbi.1006055},
  url = {https://doi.org/10.1371/journal.pcbi.1006055},
  year = {2018},
  month = apr,
  publisher = {Public Library of Science ({PLoS})},
  volume = {14},
  number = {4},
  pages = {e1006055},
  author = {Yoram Zarai and Tamir Tuller},
  editor = {Alexandre V. Morozov},
  title = {Computational analysis of the oscillatory behavior at the translation level induced by {mRNA} levels oscillations due to finite intracellular resources},
  journal = {{PLOS} Computational Biology}
}


@article{doi:10.1101/657726,
  doi = {10.1101/657726},
  url = {https://doi.org/10.1101/657726},
  year = {2019},
  month = jun,
  publisher = {Cold Spring Harbor Laboratory},
  author = {Jacob C. Kimmel and Lolita Penland and Nimrod D. Rubinstein and David G. Hendrickson and David R. Kelley and Adam Z. Rosenthal},
  title = {A murine aging cell atlas reveals cell identity and tissue-specific trajectories of aging},
  journal = {bioRxiv}
}


@article{doi:10.1101/217737,
  doi = {10.1101/217737},
  url = {https://doi.org/10.1101/217737},
  year = {2017},
  month = nov,
  publisher = {Cold Spring Harbor Laboratory},
  author = {Florian Wagner and Yun Yan and Itai Yanai},
  title = {K-nearest neighbor smoothing for high-throughput single-cell {RNA}-Seq data},
  journal = {bioRxiv}
}


@article{doi:10.1101/454629,
  doi = {10.1101/454629},
  url = {https://doi.org/10.1101/454629},
  year = {2018},
  month = oct,
  publisher = {Cold Spring Harbor Laboratory},
  author = {Ruoxin Li and Gerald Quon},
  title = {{scBFA}: modeling detection patterns to mitigate technical noise in large-scale single cell genomics data},
  journal = {bioRxiv}
}


@article{doi:10.1016/j.cell.2015.11.013,
  doi = {10.1016/j.cell.2015.11.013},
  url = {https://doi.org/10.1016/j.cell.2015.11.013},
  year = {2015},
  month = dec,
  publisher = {Elsevier {BV}},
  volume = {163},
  number = {7},
  pages = {1663--1677},
  author = {Franziska Paul and Ya'ara Arkin and Amir Giladi and Diego~Adhemar Jaitin and Ephraim Kenigsberg and Hadas Keren-Shaul and Deborah Winter and David Lara-Astiaso and Meital Gury and Assaf Weiner and Eyal David and Nadav Cohen and Felicia~Kathrine~Bratt Lauridsen and Simon Haas and Andreas Schlitzer and Alexander Mildner and Florent Ginhoux and Steffen Jung and Andreas Trumpp and Bo~Torben Porse and Amos Tanay and Ido Amit},
  title = {Transcriptional Heterogeneity and Lineage Commitment in Myeloid Progenitors},
  journal = {Cell}
}


@article{doi:10.1186/s12864-018-4772-0,
  doi = {10.1186/s12864-018-4772-0},
  url = {https://doi.org/10.1186/s12864-018-4772-0},
  year = {2018},
  month = jun,
  publisher = {Springer Science and Business Media {LLC}},
  volume = {19},
  number = {1},
  author = {Kelly Street and Davide Risso and Russell B. Fletcher and Diya Das and John Ngai and Nir Yosef and Elizabeth Purdom and Sandrine Dudoit},
  title = {Slingshot: cell lineage and pseudotime inference for single-cell transcriptomics},
  journal = {{BMC} Genomics}
}


@article{doi:10.1038/nbt.3154,
  doi = {10.1038/nbt.3154},
  url = {https://doi.org/10.1038/nbt.3154},
  year = {2015},
  month = feb,
  publisher = {Springer Science and Business Media {LLC}},
  volume = {33},
  number = {3},
  pages = {269--276},
  author = {Victoria Moignard and Steven Woodhouse and Laleh Haghverdi and Andrew J Lilly and Yosuke Tanaka and Adam C Wilkinson and Florian Buettner and Iain C Macaulay and Wajid Jawaid and Evangelia Diamanti and Shin-Ichi Nishikawa and Nir Piterman and Valerie Kouskoff and Fabian J Theis and Jasmin Fisher and Berthold G\"{o}ttgens},
  title = {Decoding the regulatory network of early blood development from single-cell gene expression measurements},
  journal = {Nature Biotechnology}
}


@article{doi:10.1038/s41467-018-05988-7,
  doi = {10.1038/s41467-018-05988-7},
  url = {https://doi.org/10.1038/s41467-018-05988-7},
  year = {2018},
  month = sep,
  publisher = {Springer Science and Business Media {LLC}},
  volume = {9},
  number = {1},
  author = {Fabrizio Costa and Dominic Gr\"{u}n and Rolf Backofen},
  title = {{GraphDDP}: a graph-embedding approach to detect differentiation pathways in single-cell-data using prior class knowledge},
  journal = {Nature Communications}
}


@article{doi:10.1186/s12859-019-2599-6,
  doi = {10.1186/s12859-019-2599-6},
  url = {https://doi.org/10.1186/s12859-019-2599-6},
  year = {2019},
  month = jan,
  publisher = {Springer Nature},
  volume = {20},
  number = {1},
  author = {Tianyu Wang and Boyang Li and Craig E. Nelson and Sheida Nabavi},
  title = {Comparative analysis of differential gene expression analysis tools for single-cell {RNA} sequencing data},
  journal = {{BMC} Bioinformatics}
}


@article{doi:10.1038/s41576-019-0122-6,
  doi = {10.1038/s41576-019-0122-6},
  url = {https://doi.org/10.1038/s41576-019-0122-6},
  year = {2019},
  month = apr,
  publisher = {Springer Science and Business Media {LLC}},
  volume = {20},
  number = {7},
  pages = {389--403},
  author = {G\"{o}kcen Eraslan and {\v{Z}}iga Avsec and Julien Gagneur and Fabian J. Theis},
  title = {Deep learning: new computational modelling techniques for genomics},
  journal = {Nature Reviews Genetics}
}


@article{doi:10.1101/378646,
  doi = {10.1101/378646},
  url = {https://doi.org/10.1101/378646},
  year = {2018},
  month = jul,
  publisher = {Cold Spring Harbor Laboratory},
  author = {Xiuwei Zhang and Chenling Xu and Nir Yosef},
  title = {{SymSim}: simulating multi-faceted variability in single cell {RNA} sequencing},
  journal = {bioRxiv}
}


@article{doi:10.1016/j.cels.2018.01.012,
  doi = {10.1016/j.cels.2018.01.012},
  url = {https://doi.org/10.1016/j.cels.2018.01.012},
  year = {2018},
  month = apr,
  publisher = {Elsevier {BV}},
  volume = {6},
  number = {4},
  pages = {409--423.e11},
  author = {Congxin Li and Fran{\c{c}}ois Cesbron and Michael Oehler and Michael Brunner and Thomas H\"{o}fer},
  title = {Frequency Modulation of Transcriptional Bursting Enables Sensitive and Rapid Gene Regulation},
  journal = {Cell Systems}
}


@article{doi:10.1101/453449,
  doi = {10.1101/453449},
  url = {https://doi.org/10.1101/453449},
  year = {2018},
  month = oct,
  publisher = {Cold Spring Harbor Laboratory},
  author = {Dmitry Kobak and Philipp Berens},
  title = {The art of using t-{SNE} for single-cell transcriptomics},
  journal = {bioRxiv}
}


@article{doi:10.1371/journal.pbio.3000365,
  doi = {10.1371/journal.pbio.3000365},
  url = {https://doi.org/10.1371/journal.pbio.3000365},
  year = {2019},
  month = jul,
  publisher = {Public Library of Science ({PLoS})},
  volume = {17},
  number = {7},
  pages = {e3000365},
  author = {Yuqiong Hu and Xiaoye Wang and Boqiang Hu and Yunuo Mao and Yidong Chen and Liying Yan and Jun Yong and Ji Dong and Yuan Wei and Wei Wang and Lu Wen and Jie Qiao and Fuchou Tang},
  editor = {Jonathan Demb},
  title = {Dissecting the transcriptome landscape of the human fetal neural retina and retinal pigment epithelium by single-cell {RNA}-seq analysis},
  journal = {{PLOS} Biology}
}


@article{doi:10.1186/s13059-016-0927-y,
  doi = {10.1186/s13059-016-0927-y},
  url = {https://doi.org/10.1186/s13059-016-0927-y},
  year = {2016},
  month = apr,
  publisher = {Springer Science and Business Media {LLC}},
  volume = {17},
  number = {1},
  author = {Rhonda Bacher and Christina Kendziorski},
  title = {Design and computational analysis of single-cell {RNA}-sequencing experiments},
  journal = {Genome Biology}
}


@article{doi:10.1038/s41586-019-0924-x,
  doi = {10.1038/s41586-019-0924-x},
  url = {https://doi.org/10.1038/s41586-019-0924-x},
  year = {2019},
  month = feb,
  publisher = {Springer Nature},
  volume = {566},
  number = {7744},
  pages = {388--392},
  author = {Takahiro Masuda and Roman Sankowski and Ori Staszewski and Chotima B\"{o}ttcher and Lukas Amann and  Sagar and Christian Scheiwe and Stefan Nessler and Patrik Kunz and Geert van Loo and Volker Arnd Coenen and Peter Christoph Reinacher and Anna Michel and Ulrich Sure and Ralf Gold and Dominic Gr\"{u}n and Josef Priller and Christine Stadelmann and Marco Prinz},
  title = {Spatial and temporal heterogeneity of mouse and human microglia at single-cell resolution},
  journal = {Nature}
}


@article{doi:10.1101/704841,
  doi = {10.1101/704841},
  url = {https://doi.org/10.1101/704841},
  year = {2019},
  month = jul,
  publisher = {Cold Spring Harbor Laboratory},
  author = {Tian Qin and Chun-mei Fan and Ting-zhang Wang and Long Yang and Wei-liang Shen and Heng Sun and Jun-xin Lin and Magali Cucchiarini and Nicholas D. Clement and Christopher E. Mason and Varitsara Bunpetch and Norimasa Nakamura and Rameah Bhonde and Nicholas D. Clement and Zi Yin and Xiao Chen},
  title = {Single-Cell {RNA}-Seq Reveals Novel Mitochondria-related Musculoskeletal Cell Populations during Adult Axolotl Limb Regeneration Process},
  journal = {bioRxiv}
}


@article{doi:10.15252/embj.2018100164,
  doi = {10.15252/embj.2018100164},
  url = {https://doi.org/10.15252/embj.2018100164},
  year = {2019},
  month = feb,
  publisher = {{EMBO}},
  volume = {38},
  number = {8},
  author = {Xin-Xin Yu and Wei-Lin Qiu and Liu Yang and Yu Zhang and Mao-Yang He and Lin-Chen Li and Cheng-Ran Xu},
  title = {Defining multistep cell fate decision pathways during pancreatic development at single-cell resolution},
  journal = {The {EMBO} Journal}
}


@article{doi:10.1101/642926,
  doi = {10.1101/642926},
  url = {https://doi.org/10.1101/642926},
  year = {2019},
  month = may,
  publisher = {Cold Spring Harbor Laboratory},
  author = {Aditya Pratapa and Amogh P. Jalihal and Jeffrey N. Law and Aditya Bharadwaj and T. M. Murali},
  title = {Benchmarking algorithms for gene regulatory network inference from single-cell transcriptomic data},
  journal = {bioRxiv}
}


@article{doi:10.1101/671404,
  doi = {10.1101/671404},
  url = {https://doi.org/10.1101/671404},
  year = {2019},
  month = jun,
  publisher = {Cold Spring Harbor Laboratory},
  author = {Pavlin G. Poli{\v{c}}ar and Martin Stra{\v{z}}ar and Bla{\v{z}} Zupan},
  title = {Embedding to Reference t-{SNE} Space Addresses Batch Effects in Single-Cell Classification},
  journal = {bioRxiv}
}


@article{doi:10.1093/nar/gkz204,
  doi = {10.1093/nar/gkz204},
  url = {https://doi.org/10.1093/nar/gkz204},
  year = {2019},
  month = mar,
  publisher = {Oxford University Press ({OUP})},
  volume = {47},
  number = {11},
  pages = {e66--e66},
  author = {Shuxiong Wang and Matthew Karikomi and Adam L MacLean and Qing Nie},
  title = {Cell lineage and communication network inference via optimization for single-cell transcriptomics},
  journal = {Nucleic Acids Research}
}


@article{doi:10.1093/bioinformatics/btx194,
  doi = {10.1093/bioinformatics/btx194},
  url = {https://doi.org/10.1093/bioinformatics/btx194},
  year = {2017},
  month = apr,
  publisher = {Oxford University Press ({OUP})},
  volume = {33},
  number = {15},
  pages = {2314--2321},
  author = {Hirotaka Matsumoto and Hisanori Kiryu and Chikara Furusawa and Minoru S H Ko and Shigeru B H Ko and Norio Gouda and Tetsutaro Hayashi and Itoshi Nikaido},
  editor = {Ziv Bar-Joseph},
  title = {{SCODE}: an efficient regulatory network inference algorithm from single-cell {RNA}-Seq during differentiation},
  journal = {Bioinformatics}
}


@article{doi:10.1016/j.cell.2019.05.031,
  doi = {10.1016/j.cell.2019.05.031},
  url = {https://doi.org/10.1016/j.cell.2019.05.031},
  year = {2019},
  month = jun,
  publisher = {Elsevier {BV}},
  volume = {177},
  number = {7},
  pages = {1888--1902.e21},
  author = {Tim Stuart and Andrew Butler and Paul Hoffman and Christoph Hafemeister and Efthymia Papalexi and William M. Mauck and Yuhan Hao and Marlon Stoeckius and Peter Smibert and Rahul Satija},
  title = {Comprehensive Integration of Single-Cell Data},
  journal = {Cell}
}


@article{doi:10.1126/science.aav8130,
  doi = {10.1126/science.aav8130},
  url = {https://doi.org/10.1126/science.aav8130},
  year = {2019},
  month = may,
  publisher = {American Association for the Advancement of Science ({AAAS})},
  volume = {364},
  number = {6441},
  pages = {685--689},
  author = {Dmitry Velmeshev and Lucas Schirmer and Diane Jung and Maximilian Haeussler and Yonatan Perez and Simone Mayer and Aparna Bhaduri and Nitasha Goyal and David H. Rowitch and Arnold R. Kriegstein},
  title = {Single-cell genomics identifies cell type{\textendash}specific molecular changes in autism},
  journal = {Science}
}


@article{doi:10.1038/s42003-019-0441-3,
  doi = {10.1038/s42003-019-0441-3},
  url = {https://doi.org/10.1038/s42003-019-0441-3},
  year = {2019},
  month = jun,
  publisher = {Springer Science and Business Media {LLC}},
  volume = {2},
  number = {1},
  author = {Mathieu Catala and Sherif Abou Elela},
  title = {Promoter-dependent nuclear {RNA} degradation ensures cell cycle-specific gene expression},
  journal = {Communications Biology}
}


@article{doi:10.1016/j.cell.2019.01.006,
  doi = {10.1016/j.cell.2019.01.006},
  url = {https://doi.org/10.1016/j.cell.2019.01.006},
  year = {2019},
  month = feb,
  publisher = {Elsevier {BV}},
  volume = {176},
  number = {4},
  pages = {928--943.e22},
  author = {Geoffrey Schiebinger and Jian Shu and Marcin Tabaka and Brian Cleary and Vidya Subramanian and Aryeh Solomon and Joshua Gould and Siyan Liu and Stacie Lin and Peter Berube and Lia Lee and Jenny Chen and Justin Brumbaugh and Philippe Rigollet and Konrad Hochedlinger and Rudolf Jaenisch and Aviv Regev and Eric S. Lander},
  title = {Optimal-Transport Analysis of Single-Cell Gene Expression Identifies Developmental Trajectories in Reprogramming},
  journal = {Cell}
}


@article{doi:10.1186/s13059-015-0844-5,
  doi = {10.1186/s13059-015-0844-5},
  url = {https://doi.org/10.1186/s13059-015-0844-5},
  year = {2015},
  month = dec,
  publisher = {Springer Science and Business Media {LLC}},
  volume = {16},
  number = {1},
  author = {Greg Finak and Andrew McDavid and Masanao Yajima and Jingyuan Deng and Vivian Gersuk and Alex K. Shalek and Chloe K. Slichter and Hannah W. Miller and M. Juliana McElrath and Martin Prlic and Peter S. Linsley and Raphael Gottardo},
  title = {{MAST}: a flexible statistical framework for assessing transcriptional changes and characterizing heterogeneity in single-cell {RNA} sequencing data},
  journal = {Genome Biology}
}


@article{doi:10.1093/bioinformatics/bty563,
  doi = {10.1093/bioinformatics/bty563},
  url = {https://doi.org/10.1093/bioinformatics/bty563},
  year = {2018},
  month = sep,
  publisher = {Oxford University Press ({OUP})},
  volume = {34},
  number = {17},
  pages = {i603--i611},
  author = {Xiaoqian Wang and Kamran Ghasedi Dizaji and Heng Huang},
  title = {Conditional generative adversarial network for gene expression inference},
  journal = {Bioinformatics}
}


@article{doi:10.1186/s12859-018-2217-z,
  doi = {10.1186/s12859-018-2217-z},
  url = {https://doi.org/10.1186/s12859-018-2217-z},
  year = {2018},
  month = jun,
  publisher = {Springer Science and Business Media {LLC}},
  volume = {19},
  number = {1},
  author = {Shuonan Chen and Jessica C. Mar},
  title = {Evaluating methods of inferring gene regulatory networks highlights their lack of performance for single cell gene expression data},
  journal = {{BMC} Bioinformatics}
}


@article{doi:10.1038/nature21350,
  doi = {10.1038/nature21350},
  url = {https://doi.org/10.1038/nature21350},
  year = {2017},
  month = jan,
  publisher = {Springer Science and Business Media {LLC}},
  volume = {541},
  number = {7637},
  pages = {331--338},
  author = {Amos Tanay and Aviv Regev},
  title = {Scaling single-cell genomics from phenomenology to mechanism},
  journal = {Nature}
}


@article{doi:10.1101/680983,
  doi = {10.1101/680983},
  url = {https://doi.org/10.1101/680983},
  year = {2019},
  month = jun,
  publisher = {Cold Spring Harbor Laboratory},
  author = {Sanjiv K. Dwivedi and Andreas Tj\"{a}rnberg and Jesper Tegn{\'{e}}r and Mika Gustafsson},
  title = {Deriving Disease Modules from the Compressed Transcriptional Space Embedded in a Deep Auto-encoder},
  journal = {bioRxiv}
}


@article{doi:10.1093/nar/gky1204,
  doi = {10.1093/nar/gky1204},
  url = {https://doi.org/10.1093/nar/gky1204},
  year = {2018},
  month = nov,
  publisher = {Oxford University Press ({OUP})},
  volume = {47},
  number = {4},
  pages = {e20--e20},
  author = {Kent A Riemondy and Monica Ransom and Christopher Alderman and Austin E Gillen and Rui Fu and Jessica Finlay-Schultz and Gregory D Kirkpatrick and Jorge Di~Paola and Peter Kabos and Carol A Sartorius and Jay R Hesselberth},
  title = {Recovery and analysis of transcriptome subsets from pooled single-cell {RNA}-seq libraries},
  journal = {Nucleic Acids Research}
}


@article{doi:10.1038/s41587-019-0150-y,
  doi = {10.1038/s41587-019-0150-y},
  url = {https://doi.org/10.1038/s41587-019-0150-y},
  year = {2019},
  month = jun,
  publisher = {Springer Science and Business Media {LLC}},
  volume = {37},
  number = {7},
  pages = {766--772},
  author = {Koos Rooijers and Corina M. Markodimitraki and Franka J. Rang and Sandra S. de Vries and Alex Chialastri and Kim L. de Luca and Dylan Mooijman and Siddharth S. Dey and Jop Kind},
  title = {Simultaneous quantification of protein{\textendash}{DNA} contacts and transcriptomes in single cells},
  journal = {Nature Biotechnology}
}


@article{doi:10.1038/s41588-019-0424-9,
  doi = {10.1038/s41588-019-0424-9},
  url = {https://doi.org/10.1038/s41588-019-0424-9},
  year = {2019},
  month = may,
  publisher = {Springer Science and Business Media {LLC}},
  volume = {51},
  number = {6},
  pages = {1060--1066},
  author = {Kevin Grosselin and Adeline Durand and Justine Marsolier and Adeline Poitou and Elisabetta Marangoni and Fariba Nemati and Ahmed Dahmani and Sonia Lameiras and Fabien Reyal and Olivia Frenoy and Yannick Pousse and Marcel Reichen and Adam Woolfe and Colin Brenan and Andrew D. Griffiths and C{\'{e}}line Vallot and Annabelle G{\'{e}}rard},
  title = {High-throughput single-cell {ChIP}-seq identifies heterogeneity of chromatin states in breast cancer},
  journal = {Nature Genetics}
}


@article{doi:10.1093/nar/gkz543,
  doi = {10.1093/nar/gkz543},
  url = {https://doi.org/10.1093/nar/gkz543},
  year = {2019},
  month = jun,
  publisher = {Oxford University Press ({OUP})},
  author = {Jurrian K de~Kanter and Philip Lijnzaad and Tito Candelli and Thanasis Margaritis and Frank C P Holstege},
  title = {{CHETAH}: a selective,  hierarchical cell type identification method for single-cell {RNA} sequencing},
  journal = {Nucleic Acids Research}
}


@article{doi:10.1101/692608,
  doi = {10.1101/692608},
  url = {https://doi.org/10.1101/692608},
  year = {2019},
  month = jul,
  publisher = {Cold Spring Harbor Laboratory},
  author = {Song Chen and Blue B Lake and Kun Zhang},
  title = {Linking transcriptome and chromatin accessibility in nanoliter droplets for single-cell sequencing},
  journal = {bioRxiv}
}


@article{doi:10.1101/561357,
  doi = {10.1101/561357},
  url = {https://doi.org/10.1101/561357},
  year = {2019},
  month = feb,
  publisher = {Cold Spring Harbor Laboratory},
  author = {Lei Cai and Yufeng Wu and Jingyang Gao},
  title = {{DeepSV}: Accurate calling of genomic deletions from high throughput sequencing data using deep convolutional neural network},
  journal = {bioRxiv}
}


@article{doi:10.1101/530378,
  doi = {10.1101/530378},
  url = {https://doi.org/10.1101/530378},
  year = {2019},
  month = jan,
  publisher = {Cold Spring Harbor Laboratory},
  author = {Xiangjie Li and Yafei Lyu and Jihwan Park and Jingxiao Zhang and Dwight Stambolian and Katalin Susztak and Gang Hu and Mingyao Li},
  title = {Deep learning enables accurate clustering and batch effect removal in single-cell {RNA}-seq analysis: Supplementary material},
  journal = {bioRxiv}
}


@article{doi:10.1126/science.aas9536,
  doi = {10.1126/science.aas9536},
  url = {https://doi.org/10.1126/science.aas9536},
  year = {2019},
  month = jun,
  publisher = {American Association for the Advancement of Science ({AAAS})},
  volume = {364},
  number = {6444},
  pages = {eaas9536},
  author = {Ruslan Soldatov and Marketa Kaucka and Maria Eleni Kastriti and Julian Petersen and Tatiana Chontorotzea and Lukas Englmaier and Natalia Akkuratova and Yunshi Yang and Martin H\"{a}ring and Viacheslav Dyachuk and Christoph Bock and Matthias Farlik and Michael L. Piacentino and Franck Boismoreau and Markus M. Hilscher and Chika Yokota and Xiaoyan Qian and Mats Nilsson and Marianne E. Bronner and Laura Croci and Wen-Yu Hsiao and David A. Guertin and Jean-Francois Brunet and Gian Giacomo Consalez and Patrik Ernfors and Kaj Fried and Peter V. Kharchenko and Igor Adameyko},
  title = {Spatiotemporal structure of cell fate decisions in murine neural crest},
  journal = {Science}
}


@article{doi:10.1038/s41586-019-1369-y,
  doi = {10.1038/s41586-019-1369-y},
  url = {https://doi.org/10.1038/s41586-019-1369-y},
  year = {2019},
  month = jul,
  publisher = {Springer Science and Business Media {LLC}},
  volume = {571},
  number = {7765},
  pages = {419--423},
  author = {Florian Erhard and Marisa A. P. Baptista and Tobias Krammer and Thomas Hennig and Marius Lange and Panagiota Arampatzi and Christopher S. J\"{u}rges and Fabian J. Theis and Antoine-Emmanuel Saliba and Lars D\"{o}lken},
  title = {{scSLAM}-seq reveals core features of transcription dynamics in single cells},
  journal = {Nature}
}


@article{doi:10.7554/eLife.43803,
  doi = {10.7554/elife.43803},
  url = {https://doi.org/10.7554/elife.43803},
  year = {2019},
  month = jul,
  publisher = {{eLife} Sciences Publications,  Ltd},
  volume = {8},
  author = {Dylan Kotliar and Adrian Veres and M Aurel Nagy and Shervin Tabrizi and Eran Hodis and Douglas A Melton and Pardis C Sabeti},
  title = {Identifying gene expression programs of cell-type identity and cellular activity with single-cell {RNA}-Seq},
  journal = {{eLife}}
}


@article{doi:10.1186/s13059-019-1766-4,
  doi = {10.1186/s13059-019-1766-4},
  url = {https://doi.org/10.1186/s13059-019-1766-4},
  year = {2019},
  month = aug,
  publisher = {Springer Science and Business Media {LLC}},
  volume = {20},
  number = {1},
  author = {Nelson Johansen and Gerald Quon},
  title = {{scAlign}: a tool for alignment,  integration,  and rare cell identification from {scRNA}-seq data},
  journal = {Genome Biology}
}


@article{doi:10.1038/s41559-019-0946-7,
  doi = {10.1038/s41559-019-0946-7},
  url = {https://doi.org/10.1038/s41559-019-0946-7},
  year = {2019},
  month = aug,
  publisher = {Springer Science and Business Media {LLC}},
  volume = {3},
  number = {9},
  pages = {1289--1293},
  author = {Bob Zimmermann and Nicolas S. M. Robert and Ulrich Technau and Oleg Simakov},
  title = {Ancient animal genome architecture reflects cell type identities},
  journal = {Nature Ecology {\&} Evolution}
}


@article{doi:10.1101/742304,
  doi = {10.1101/742304},
  url = {https://doi.org/10.1101/742304},
  year = {2019},
  month = aug,
  publisher = {Cold Spring Harbor Laboratory},
  author = {Valentine Svensson and Eduardo da Veiga Beltrame},
  title = {A curated database reveals trends in single cell transcriptomics},
  journal = {bioRxiv}
}


@article{doi:10.1101/329102,
  doi = {10.1101/329102},
  url = {https://doi.org/10.1101/329102},
  year = {2018},
  month = may,
  publisher = {Cold Spring Harbor Laboratory},
  author = {Oscar Legetth and Johan Rodhe and Joel P{\aa}lsson and Mattias Wallerg{\aa}rd and Stefan Lang and Shamit Soneji},
  title = {{CellexalVR}: A virtual reality platform for the visualisation and analysis of single-cell gene expression data},
  journal = {bioRxiv}
}


@article{doi:10.1038/s41467-019-11531-z,
  doi = {10.1038/s41467-019-11531-z},
  url = {https://doi.org/10.1038/s41467-019-11531-z},
  year = {2019},
  month = aug,
  publisher = {Springer Science and Business Media {LLC}},
  volume = {10},
  number = {1},
  author = {Jing Lin and Christian Jordi and Minjun Son and Hoang Van Phan and Nir Drayman and Mustafa Fatih Abasiyanik and Luke Vistain and Hsiung-Lin Tu and Sava{\c{s}} Tay},
  title = {Ultra-sensitive digital quantification of proteins and {mRNA} in single cells},
  journal = {Nature Communications}
}


@article{doi:10.1038/s41576-019-0129-z,
  doi = {10.1038/s41576-019-0129-z},
  url = {https://doi.org/10.1038/s41576-019-0129-z},
  year = {2019},
  month = apr,
  publisher = {Springer Science and Business Media {LLC}},
  volume = {20},
  number = {6},
  pages = {317--317},
  author = {Darren J. Burgess},
  title = {Spatial transcriptomics coming of age},
  journal = {Nature Reviews Genetics}
}


@article{doi:10.1101/666081,
  doi = {10.1101/666081},
  url = {https://doi.org/10.1101/666081},
  year = {2019},
  month = jun,
  publisher = {Cold Spring Harbor Laboratory},
  author = {Junyue Cao and Wei Zhou and Frank Steemers and Cole Trapnell and Jay Shendure},
  title = {Characterizing the temporal dynamics of gene expression in single cells with sci-fate},
  journal = {bioRxiv}
}


@article{doi:10.1101/631382,
  doi = {10.1101/631382},
  url = {https://doi.org/10.1101/631382},
  year = {2019},
  month = may,
  publisher = {Cold Spring Harbor Laboratory},
  author = {Trung Ngo Trong and Roger Kramer and Juha Mehtonen and Gerardo Gonz{\'{a}}lez and Ville Hautam\"{a}ki and Merja Hein\"{a}niemi},
  title = {{SISUA}: Semi-Supervised Generative Autoencoder for Single Cell Data},
  journal = {bioRxiv}
}


@article{doi:10.1038/s41467-019-11028-9,
  doi = {10.1038/s41467-019-11028-9},
  url = {https://doi.org/10.1038/s41467-019-11028-9},
  year = {2019},
  month = jul,
  publisher = {Springer Science and Business Media {LLC}},
  volume = {10},
  number = {1},
  author = {Gert-Jan Hendriks and Lisa A. Jung and Anton J. M. Larsson and Michael Lidschreiber and Oscar Andersson Forsman and Katja Lidschreiber and Patrick Cramer and Rickard Sandberg},
  title = {{NASC}-seq monitors {RNA} synthesis in single cells},
  journal = {Nature Communications}
}


@article{doi:10.1038/s41467-018-08205-7,
  doi = {10.1038/s41467-018-08205-7},
  url = {https://doi.org/10.1038/s41467-018-08205-7},
  year = {2019},
  month = jan,
  publisher = {Springer Nature},
  volume = {10},
  number = {1},
  author = {Longqi Liu and Chuanyu Liu and Andr{\'{e}}s Quintero and Liang Wu and Yue Yuan and Mingyue Wang and Mengnan Cheng and Lizhi Leng and Liqin Xu and Guoyi Dong and Rui Li and Yang Liu and Xiaoyu Wei and Jiangshan Xu and Xiaowei Chen and Haorong Lu and Dongsheng Chen and Quanlei Wang and Qing Zhou and Xinxin Lin and Guibo Li and Shiping Liu and Qi Wang and Hongru Wang and J. Lynn Fink and Zhengliang Gao and Xin Liu and Yong Hou and Shida Zhu and Huanming Yang and Yunming Ye and Ge Lin and Fang Chen and Carl Herrmann and Roland Eils and Zhouchun Shang and Xun Xu},
  title = {Deconvolution of single-cell multi-omics layers reveals regulatory heterogeneity},
  journal = {Nature Communications}
}


@article{doi:10.1093/bioinformatics/btz095,
  doi = {10.1093/bioinformatics/btz095},
  url = {https://doi.org/10.1093/bioinformatics/btz095},
  year = {2019},
  month = feb,
  publisher = {Oxford University Press ({OUP})},
  author = {Sabrina Rashid and Sohrab Shah and Ziv Bar-Joseph and Ravi Pandya},
  editor = {Janet Kelso},
  title = {Dhaka: variational autoencoder for unmasking tumor heterogeneity from single cell genomic data},
  journal = {Bioinformatics}
}


@article{doi:10.1038/s41592-019-0494-8,
  doi = {10.1038/s41592-019-0494-8},
  url = {https://doi.org/10.1038/s41592-019-0494-8},
  year = {2019},
  month = jul,
  publisher = {Springer Science and Business Media {LLC}},
  volume = {16},
  number = {8},
  pages = {715--721},
  author = {Mohammad Lotfollahi and F. Alexander Wolf and Fabian J. Theis},
  title = {{scGen} predicts single-cell perturbation responses},
  journal = {Nature Methods}
}


@article{doi:10.1093/nar/gkz535,
  doi = {10.1093/nar/gkz535},
  url = {https://doi.org/10.1093/nar/gkz535},
  year = {2019},
  month = jun,
  publisher = {Oxford University Press ({OUP})},
  author = {Karen Verboom and Celine Everaert and Nathalie Bolduc and Kenneth J Livak and Nurten Yigit and Dries Rombaut and Jasper Anckaert and Simon Lee and Morten T Ven{\o} and J{\o}rgen Kjems and Frank Speleman and Pieter Mestdagh and Jo Vandesompele},
  title = {{SMARTer} single cell total {RNA} sequencing},
  journal = {Nucleic Acids Research}
}


@article{doi:10.1101/677740,
  doi = {10.1101/677740},
  url = {https://doi.org/10.1101/677740},
  year = {2019},
  month = jun,
  publisher = {Cold Spring Harbor Laboratory},
  author = {Alemu Takele Assefa and Jo Vandesompele and Olivier Thas},
  title = {{SPsimSeq}: semi-parametric simulation of bulk and single cell {RNA} sequencing data},
  journal = {bioRxiv}
}


@article{doi:10.1101/740415,
  doi = {10.1101/740415},
  url = {https://doi.org/10.1101/740415},
  year = {2019},
  month = aug,
  publisher = {Cold Spring Harbor Laboratory},
  author = {Soeren Lukassen and Foo Wei Ten and Roland Eils and Christian Conrad},
  title = {Gene set inference from single-cell sequencing data using a hybrid of matrix factorization and variational autoencoders},
  journal = {bioRxiv}
}


@article{doi:10.1038/s41586-019-1049-y,
  doi = {10.1038/s41586-019-1049-y},
  url = {https://doi.org/10.1038/s41586-019-1049-y},
  year = {2019},
  month = mar,
  publisher = {Springer Nature},
  volume = {568},
  number = {7751},
  pages = {235--239},
  author = {Chee-Huat Linus Eng and Michael Lawson and Qian Zhu and Ruben Dries and Noushin Koulena and Yodai Takei and Jina Yun and Christopher Cronin and Christoph Karp and Guo-Cheng Yuan and Long Cai},
  title = {Transcriptome-scale super-resolved imaging in tissues by {RNA} {seqFISH} +},
  journal = {Nature}
}


@article{doi:10.1073/pnas.1901423116,
  doi = {10.1073/pnas.1901423116},
  url = {https://doi.org/10.1073/pnas.1901423116},
  year = {2019},
  month = jun,
  publisher = {Proceedings of the National Academy of Sciences},
  volume = {116},
  number = {28},
  pages = {14011--14018},
  author = {Jingtian Zhou and Jianzhu Ma and Yusi Chen and Chuankai Cheng and Bokan Bao and Jian Peng and Terrence J. Sejnowski and Jesse R. Dixon and Joseph R. Ecker},
  title = {Robust single-cell Hi-C clustering by convolution- and random-walk{\textendash}based imputation},
  journal = {Proceedings of the National Academy of Sciences}
}


@article{doi:10.1038/s41598-019-38798-y,
  doi = {10.1038/s41598-019-38798-y},
  url = {https://doi.org/10.1038/s41598-019-38798-y},
  year = {2019},
  month = feb,
  publisher = {Springer Nature},
  volume = {9},
  number = {1},
  author = {Farzad Abdolhosseini and Behrooz Azarkhalili and Abbas Maazallahi and Aryan Kamal and Seyed Abolfazl Motahari and Ali Sharifi-Zarchi and Hamidreza Chitsaz},
  title = {Cell Identity Codes: Understanding Cell Identity from Gene Expression Profiles using Deep Neural Networks},
  journal = {Scientific Reports}
}


@article{doi:10.1038/nmeth.4380,
  doi = {10.1038/nmeth.4380},
  url = {https://doi.org/10.1038/nmeth.4380},
  year = {2017},
  month = jul,
  publisher = {Springer Science and Business Media {LLC}},
  volume = {14},
  number = {9},
  pages = {865--868},
  author = {Marlon Stoeckius and Christoph Hafemeister and William Stephenson and Brian Houck-Loomis and Pratip K Chattopadhyay and Harold Swerdlow and Rahul Satija and Peter Smibert},
  title = {Simultaneous epitope and transcriptome measurement in single cells},
  journal = {Nature Methods}
}


@article{doi:10.1038/s41586-019-1367-0,
  doi = {10.1038/s41586-019-1367-0},
  url = {https://doi.org/10.1038/s41586-019-1367-0},
  year = {2019},
  month = jul,
  publisher = {Springer Science and Business Media {LLC}},
  volume = {571},
  number = {7765},
  pages = {355--360},
  author = {Anna S. Nam and Kyu-Tae Kim and Ronan Chaligne and Franco Izzo and Chelston Ang and Justin Taylor and Robert M. Myers and Ghaith Abu-Zeinah and Ryan Brand and Nathaniel D. Omans and Alicia Alonso and Caroline Sheridan and Marisa Mariani and Xiaoguang Dai and Eoghan Harrington and Alessandro Pastore and Juan R. Cubillos-Ruiz and Wayne Tam and Ronald Hoffman and Raul Rabadan and Joseph M. Scandura and Omar Abdel-Wahab and Peter Smibert and Dan A. Landau},
  title = {Somatic mutations and cell identity linked by Genotyping of Transcriptomes},
  journal = {Nature}
}


@article{10.1101/658401,
  doi = {10.1101/658401},
  url = {https://doi.org/10.1101/658401},
  year = {2019},
  month = jun,
  publisher = {Cold Spring Harbor Laboratory},
  author = {Gennady Gorin and Valentine Svensson and Lior Pachter},
  title = {{RNA} velocity and protein acceleration from single-cell multiomics experiments},
  journal = {bioRxiv}
}


@article{doi:10.1038/s41576-019-0159-6,
  doi = {10.1038/s41576-019-0159-6},
  url = {https://doi.org/10.1038/s41576-019-0159-6},
  year = {2019},
  month = aug,
  publisher = {Springer Science and Business Media {LLC}},
  author = {Erin M. Wissink and Anniina Vihervaara and Nathaniel D. Tippens and John T. Lis},
  title = {Nascent {RNA} analyses: tracking transcription and its regulation},
  journal = {Nature Reviews Genetics}
}


@article{doi:10.1101/579573,
  doi = {10.1101/579573},
  url = {https://doi.org/10.1101/579573},
  year = {2019},
  month = mar,
  publisher = {Cold Spring Harbor Laboratory},
  author = {Vijay Ramani and Xinxian Deng and Ruolan Qiu and Choli Lee and Christine M Disteche and William S Noble and Zhijun Duan and Jay Shendure},
  title = {Sci-Hi-C: a single-cell Hi-C method for mapping 3D genome organization in large number of single cells},
  journal = {bioRxiv}
}


@article{doi:10.1101/630087,
  doi = {10.1101/630087},
  url = {https://doi.org/10.1101/630087},
  year = {2019},
  month = may,
  publisher = {Cold Spring Harbor Laboratory},
  author = {Elisabetta Mereu and Atefeh Lafzi and Catia Moutinho and Christoph Ziegenhain and Davis J. MacCarthy and Adrian Alvarez and Eduard Batlle and  Sagar and Dominic Gr\"{u}n and Julia K. Lau and St{\'{e}}phane C. Boutet and Chad Sanada and Aik Ooi and Robert C. Jones and Kelly Kaihara and Chris Brampton and Yasha Talaga and Yohei Sasagawa and Kaori Tanaka and Tetsutaro Hayashi and Itoshi Nikaido and Cornelius Fischer and Sascha Sauer and Timo Trefzer and Christian Conrad and Xian Adiconis and Lan T. Nguyen and Aviv Regev and Joshua Z. Levin and Swati Parekh and Aleksandar Janjic and Lucas E. Wange and Johannes W. Bagnoli and Wolfgang Enard and Marta Gut and Rickard Sandberg and Ivo Gut and Oliver Stegle and Holger Heyn},
  title = {Benchmarking Single-Cell {RNA} Sequencing Protocols for Cell Atlas Projects},
  journal = {bioRxiv}
}


@article{doi:10.1186/s12859-019-2952-9,
  doi = {10.1186/s12859-019-2952-9},
  url = {https://doi.org/10.1186/s12859-019-2952-9},
  year = {2019},
  month = jul,
  publisher = {Springer Science and Business Media {LLC}},
  volume = {20},
  number = {1},
  author = {Savvas Kinalis and Finn Cilius Nielsen and Ole Winther and Frederik Otzen Bagger},
  title = {Deconvolution of autoencoders to learn biological regulatory modules from single cell {mRNA} sequencing data},
  journal = {{BMC} Bioinformatics}
}


@article{doi:10.1101/gr.240663.118,
  doi = {10.1101/gr.240663.118},
  url = {https://doi.org/10.1101/gr.240663.118},
  year = {2019},
  month = jul,
  publisher = {Cold Spring Harbor Laboratory},
  volume = {29},
  number = {8},
  pages = {1363--1375},
  author = {Luz Garcia-Alonso and Christian H. Holland and Mahmoud M. Ibrahim and Denes Turei and Julio Saez-Rodriguez},
  title = {Benchmark and integration of resources for the estimation of human transcription factor activities},
  journal = {Genome Research}
}


@article{doi:10.1038/s41576-019-0150-2,
  doi = {10.1038/s41576-019-0150-2},
  url = {https://doi.org/10.1038/s41576-019-0150-2},
  year = {2019},
  month = jul,
  publisher = {Springer Science and Business Media {LLC}},
  author = {Rory Stark and Marta Grzelak and James Hadfield},
  title = {{RNA} sequencing: the teenage years},
  journal = {Nature Reviews Genetics}
}


@article{doi:10.1101/698647,
  doi = {10.1101/698647},
  url = {https://doi.org/10.1101/698647},
  year = {2019},
  month = jul,
  publisher = {Cold Spring Harbor Laboratory},
  author = {Florian Klimm and Enrique M. Toledo and Thomas Monfeuga and Fang Zhang and Charlotte M. Deane and Gesine Reinert},
  title = {Functional module detection through integration of single-cell {RNA} sequencing data with protein{\textendash}protein interaction networks},
  journal = {bioRxiv}
}


@article{doi:10.1101/625566,
  doi = {10.1101/625566},
  url = {https://doi.org/10.1101/625566},
  year = {2019},
  month = may,
  publisher = {Cold Spring Harbor Laboratory},
  author = {Shaoheng Liang and Fang Wang and Jincheng Han and Ken Chen},
  title = {Latent periodic process inference from single-cell {RNA}-seq data},
  journal = {bioRxiv}
}


@article{doi:10.1038/nmeth.4577,
  doi = {10.1038/nmeth.4577},
  url = {https://doi.org/10.1038/nmeth.4577},
  year = {2018},
  month = jan,
  publisher = {Springer Nature},
  volume = {15},
  number = {3},
  pages = {201--206},
  author = {Daniel R Garalde and Elizabeth A Snell and Daniel Jachimowicz and Botond Sipos and Joseph H Lloyd and Mark Bruce and Nadia Pantic and Tigist Admassu and Phillip James and Anthony Warland and Michael Jordan and Jonah Ciccone and Sabrina Serra and Jemma Keenan and Samuel Martin and Luke McNeill and E Jayne Wallace and Lakmal Jayasinghe and Chris Wright and Javier Blasco and Stephen Young and Denise Brocklebank and Sissel Juul and James Clarke and Andrew J Heron and Daniel J Turner},
  title = {Highly parallel direct {RNA} sequencing on an array of nanopores},
  journal = {Nature Methods}
}


@article{doi:10.1101/737981,
  doi = {10.1101/737981},
  url = {https://doi.org/10.1101/737981},
  year = {2019},
  month = aug,
  publisher = {Cold Spring Harbor Laboratory},
  author = {{\v{Z}}iga Avsec and Melanie Weilert and Avanti Shrikumar and Amr Alexandari and Sabrina Krueger and Khyati Dalal and Robin Fropf and Charles McAnany and Julien Gagneur and Anshul Kundaje and Julia Zeitlinger},
  title = {Deep learning at base-resolution reveals motif syntax of the cis-regulatory code},
  journal = {bioRxiv}
}


@article{doi:10.1038/nmeth.4292,
  doi = {10.1038/nmeth.4292},
  url = {https://doi.org/10.1038/nmeth.4292},
  year = {2017},
  month = may,
  publisher = {Springer Science and Business Media {LLC}},
  volume = {14},
  number = {6},
  pages = {565--571},
  author = {Catalina A Vallejos and Davide Risso and Antonio Scialdone and Sandrine Dudoit and John C Marioni},
  title = {Normalizing single-cell {RNA} sequencing data: challenges and opportunities},
  journal = {Nature Methods}
}


@article{doi:10.1371/journal.pcbi.1006794,
  doi = {10.1371/journal.pcbi.1006794},
  url = {https://doi.org/10.1371/journal.pcbi.1006794},
  year = {2019},
  month = mar,
  publisher = {Public Library of Science ({PLoS})},
  volume = {15},
  number = {3},
  pages = {e1006794},
  author = {Rodoniki Athanasiadou and Benjamin Neymotin and Nathan Brandt and Wei Wang and Lionel Christiaen and David Gresham and Daniel Tranchina},
  editor = {Xiang Zhou},
  title = {A complete statistical model for calibration of {RNA}-seq counts using external spike-ins and maximum likelihood theory},
  journal = {{PLOS} Computational Biology}
}


@article{doi:10.18547/gcb.2017.vol3.iss1.e46,
  doi = {10.18547/gcb.2017.vol3.iss1.e46},
  url = {https://doi.org/10.18547/gcb.2017.vol3.iss1.e46},
  year = {2017},
  month = jan,
  publisher = {Kernel Press {UG} (haftungsbeschrankt)},
  volume = {3},
  number = {1},
  pages = {46},
  author = {Elham Azizi and Sandhya Prabhakaran and Ambrose Carr and Dana Pe{\textquotesingle}er},
  title = {Bayesian Inference for Single-cell Clustering and Imputing},
  journal = {Genomics and Computational Biology}
}


@article{doi:10.1016/j.cels.2019.03.010,
  doi = {10.1016/j.cels.2019.03.010},
  url = {https://doi.org/10.1016/j.cels.2019.03.010},
  year = {2019},
  month = apr,
  publisher = {Elsevier {BV}},
  volume = {8},
  number = {4},
  pages = {315--328.e8},
  author = {Michael B. Cole and Davide Risso and Allon Wagner and David DeTomaso and John Ngai and Elizabeth Purdom and Sandrine Dudoit and Nir Yosef},
  title = {Performance Assessment and Selection of Normalization Procedures for Single-Cell {RNA}-Seq},
  journal = {Cell Systems}
}


@article{doi:10.1038/s41598-017-13665-w,
  doi = {10.1038/s41598-017-13665-w},
  url = {https://doi.org/10.1038/s41598-017-13665-w},
  year = {2017},
  month = oct,
  publisher = {Springer Nature},
  volume = {7},
  number = {1},
  author = {Mengjie Chen and Xiang Zhou},
  title = {Controlling for Confounding Effects in Single Cell {RNA} Sequencing Studies Using both Control and Target Genes},
  journal = {Scientific Reports}
}


@article{doi:10.1101/576827,
  doi = {10.1101/576827},
  url = {https://doi.org/10.1101/576827},
  year = {2019},
  month = mar,
  publisher = {Cold Spring Harbor Laboratory},
  author = {Christoph Hafemeister and Rahul Satija},
  title = {Normalization and variance stabilization of single-cell {RNA}-seq data using regularized negative binomial regression},
  journal = {bioRxiv}
}


@article{doi:10.1016/j.jid.2017.09.045,
  doi = {10.1016/j.jid.2017.09.045},
  url = {https://doi.org/10.1016/j.jid.2017.09.045},
  year = {2018},
  month = apr,
  publisher = {Elsevier {BV}},
  volume = {138},
  number = {4},
  pages = {802--810},
  author = {Tracy Tabib and Christina Morse and Ting Wang and Wei Chen and Robert Lafyatis},
  title = {{SFRP}2/{DPP}4 and {FMO}1/{LSP}1 Define Major Fibroblast Populations in Human Skin},
  journal = {Journal of Investigative Dermatology}
}


@article{doi:10.1038/s41586-019-1182-7,
  doi = {10.1038/s41586-019-1182-7},
  url = {https://doi.org/10.1038/s41586-019-1182-7},
  year = {2019},
  month = may,
  publisher = {Springer Science and Business Media {LLC}},
  volume = {569},
  number = {7756},
  pages = {345--354},
  author = {Ralph Stadhouders and Guillaume J. Filion and Thomas Graf},
  title = {Transcription factors and 3D genome conformation in cell-fate decisions},
  journal = {Nature}
}


@article{doi:10.1016/j.coisb.2017.12.008,
  doi = {10.1016/j.coisb.2017.12.008},
  url = {https://doi.org/10.1016/j.coisb.2017.12.008},
  year = {2018},
  month = feb,
  publisher = {Elsevier {BV}},
  volume = {7},
  pages = {36--46},
  author = {Kevin R. Moon and Jay S. Stanley and Daniel Burkhardt and David van Dijk and Guy Wolf and Smita Krishnaswamy},
  title = {Manifold learning-based methods for analyzing single-cell {RNA}-sequencing data},
  journal = {Current Opinion in Systems Biology}
}


@article{doi:10.1101/gr.225302,
  doi = {10.1101/gr.225302},
  url = {https://doi.org/10.1101/gr.225302},
  year = {2002},
  month = jul,
  publisher = {Cold Spring Harbor Laboratory},
  volume = {12},
  number = {7},
  pages = {1112--1120},
  author = {J. Misra},
  title = {Interactive Exploration of Microarray Gene Expression Patterns in a Reduced Dimensional Space},
  journal = {Genome Research}
}


@article{doi:10.1093/bib/bby011,
  doi = {10.1093/bib/bby011},
  url = {https://doi.org/10.1093/bib/bby011},
  year = {2018},
  month = feb,
  publisher = {Oxford University Press ({OUP})},
  author = {Shun H Yip and Pak Chung Sham and Junwen Wang},
  title = {Evaluation of tools for highly variable gene discovery from single-cell {RNA}-seq data},
  journal = {Briefings in Bioinformatics}
}


@article{doi:10.1093/bioinformatics/btz177,
  doi = {10.1093/bioinformatics/btz177},
  url = {https://doi.org/10.1093/bioinformatics/btz177},
  year = {2019},
  month = mar,
  publisher = {Oxford University Press ({OUP})},
  author = {Ghislain Durif and Laurent Modolo and Jeff E Mold and Sophie Lambert-Lacroix and Franck Picard},
  editor = {Inanc Birol},
  title = {Probabilistic count matrix factorization for single cell expression data analysis},
  journal = {Bioinformatics}
}


@article{doi:10.1371/journal.pcbi.1002606,
  doi = {10.1371/journal.pcbi.1002606},
  url = {https://doi.org/10.1371/journal.pcbi.1002606},
  year = {2012},
  month = jul,
  publisher = {Public Library of Science ({PLoS})},
  volume = {8},
  number = {7},
  pages = {e1002606},
  author = {Karoline Faust and J. Fah Sathirapongsasuti and Jacques Izard and Nicola Segata and Dirk Gevers and Jeroen Raes and Curtis Huttenhower},
  editor = {Christos A. Ouzounis},
  title = {Microbial Co-occurrence Relationships in the Human Microbiome},
  journal = {{PLoS} Computational Biology}
}


@article{doi:10.1186/gb-2010-11-3-r25,
  doi = {10.1186/gb-2010-11-3-r25},
  url = {https://doi.org/10.1186/gb-2010-11-3-r25},
  year = {2010},
  publisher = {Springer Nature},
  volume = {11},
  number = {3},
  pages = {R25},
  author = {Mark D Robinson and Alicia Oshlack},
  title = {A scaling normalization method for differential expression analysis of {RNA}-seq data},
  journal = {Genome Biology}
}


@article{doi:10.1186/s13059-019-1806-0,
  doi = {10.1186/s13059-019-1806-0},
  url = {https://doi.org/10.1186/s13059-019-1806-0},
  year = {2019},
  month = sep,
  publisher = {Springer Science and Business Media {LLC}},
  volume = {20},
  number = {1},
  author = {Ruoxin Li and Gerald Quon},
  title = {{scBFA}: modeling detection patterns to mitigate technical noise in large-scale single-cell genomics data},
  journal = {Genome Biology}
}

@article{doi:10.1186/gb-2010-11-10-r106,
  doi = {10.1186/gb-2010-11-10-r106},
  url = {https://doi.org/10.1186/gb-2010-11-10-r106},
  year = {2010},
  month = oct,
  publisher = {Springer Science and Business Media {LLC}},
  volume = {11},
  number = {10},
  author = {Simon Anders and Wolfgang Huber},
  title = {Differential expression analysis for sequence count data},
  journal = {Genome Biology}
}


@article{doi:10.1038/nbt.3498,
  doi = {10.1038/nbt.3498},
  url = {https://doi.org/10.1038/nbt.3498},
  year = {2016},
  month = jun,
  publisher = {Springer Nature},
  volume = {34},
  number = {6},
  pages = {591--593},
  author = {Andrew McDavid and Greg Finak and Raphael Gottardo},
  title = {The contribution of cell cycle to heterogeneity in single-cell {RNA}-seq data},
  journal = {Nature Biotechnology}
}


@article{doi:10.1038/nature08533,
  doi = {10.1038/nature08533},
  url = {https://doi.org/10.1038/nature08533},
  year = {2009},
  month = dec,
  publisher = {Springer Science and Business Media {LLC}},
  volume = {462},
  number = {7273},
  pages = {587--594},
  author = {Thomas Graf and Tariq Enver},
  title = {Forcing cells to change lineages},
  journal = {Nature}
}
